# Supplementary material for: Evidence for FOXL2 Association with the Tsc1 Regulatory Region in Mice
Source: Biomolecules. 2026 Mar 29;16(4):510. doi: 10.3390/biom16040510 (PMC13113763; doi:10.3390/biom16040510)
Supplement: Supplementary file 1 [file biomolecules-16-00510-s001.zip]

Archive with 5 entries (3 files):
- biomolecules-4180611-Supplementary final 0331/
- biomolecules-4180611-Supplementary final 0331/biomolecules-4180611-Supplementary/
- biomolecules-4180611-Supplementary final 0331/biomolecules-4180611-Supplementary/EMSA Original figures.zip
- biomolecules-4180611-Supplementary final 0331/biomolecules-4180611-Supplementary/Supplementary Figures_revised.pdf
- biomolecules-4180611-Supplementary final 0331/biomolecules-4180611-Supplementary/Supplementary tables_REVISED.xlsx
