# Supplementary material for: Evidence for FOXL2 Association with the Tsc1 Regulatory Region in Mice
Source: Biomolecules. 2026 Mar 29;16(4):510. doi: 10.3390/biom16040510 (PMC13113763; doi:10.3390/biom16040510)
Supplement: Supplementary file 1 [file biomolecules-16-00510-s001.zip › biomolecules-4180611-Supplementary final 0331/biomolecules-4180611-Supplementary/Supplementary tables_REVISED.xlsx]

## Sheet: Table legend
Supplementary tables legends
Table S1	P7 Ovary_ All peaks identified by Galseq analysis
Table S2	Alpha T3-1_ All peaks identified by Galseq analysis
Table S3	P7 Ovary and Alpha T3-1 peaks selected from ChIP 2016 analysis, with the following criteria: peaks located within 10kb from genes, and centred on the Binding Site (BS)
Table S4	Gene lists used for Enrichment analysis, corresponding to peaks from Supplementary Tables 1 and 3, filtered for pValue(-log10)>10, and w/o duplicates
Note	The turkey color highlights the shared peaks identified in P7 ovary and Alpha T3-1 ChIP-Seq experiments

## Sheet: Table S1
seqnames	start	end	width	name	score	strand	signalValue	pValue(-log10)	qValue(-log10)	peak	annotation	geneChr	geneStart	geneEnd	geneLength	geneStrand	geneId	transcriptId	distanceToTSS	ENSEMBL	SYMBOL	GENENAME	Pubmed	Refseq	Notes
chr2	98506419	98507481	1063	Ovary_peak_6678	31126	.	7.76396	3121.58	3112.64	866	Distal Intergenic	2	97307831	97471821	163991	1	241568	uc008lhf.2	1198588	ENSMUSG00000050587	Lrrc4c	leucine rich repeat containing 4C
chr2	98502394	98502914	521	Ovary_peak_6676	7036	.	10.1548	710.218	703.606	104	Distal Intergenic	2	97307831	97471821	163991	1	241568	uc008lhf.2	1194563	ENSMUSG00000050587	Lrrc4c	leucine rich repeat containing 4C
chr17	4626165	4626602	438	Ovary_peak_4978	4212	.	135.682	427.698	421.264	214	Distal Intergenic	17	4995074	5098186	103113	1	239985	uc008aex.1	-368472	ENSMUSG00000069729	Arid1b	AT rich interactive domain 1B (SWI-like)
chr9	35112836	35113162	327	Ovary_peak_11584	4109	.	5.00961	417.421	410.995	193	Distal Intergenic	9	35075466	35083542	8077	1	71989	uc009otc.1	37370	ENSMUSG00000032044	Rpusd4	RNA pseudouridylate synthase domain containing 4
chr6	125826850	125827282	433	Ovary_peak_9950	1646	.	65.1125	170.853	164.667	265	Intron	6	125762489	125990146	227658	1	243634	uc009duy.1	64361	ENSMUSG00000038115	Ano2	anoctamin 2
chr6	103599055	103599268	214	Ovary_peak_9826	1564	.	6.39371	162.591	156.429	123	Intron	6	103647761	103683029	35269	1	12661	uc009dcn.1	-48493	ENSMUSG00000030077	Chl1	cell adhesion molecule L1-like
chr9	3000515	3000927	413	Ovary_peak_11411	1492	.	3.14892	155.362	149.216	72	Distal Intergenic	9	3190269	3199813	9545	2	114673	uc009oaq.2	198886	ENSMUSG00000042360	4930433N12Rik	RIKEN cDNA 4930433N12 gene
chr9	3018325	3018851	527	Ovary_peak_11415	820	.	4.50622	88.0228	82.0284	167	Distal Intergenic	9	3190269	3199813	9545	2	114673	uc009oaq.2	180962	ENSMUSG00000042360	4930433N12Rik	RIKEN cDNA 4930433N12 gene
chr9	3002185	3002742	558	Ovary_peak_11413	666	.	3.39702	72.6373	66.6825	371	Distal Intergenic	9	3190269	3199813	9545	2	114673	uc009oaq.2	197071	ENSMUSG00000042360	4930433N12Rik	RIKEN cDNA 4930433N12 gene
chr9	3025353	3025759	407	Ovary_peak_11418	514	.	2.90215	57.3199	51.4037	196	Distal Intergenic	9	3190269	3199813	9545	2	114673	uc009oaq.2	174054	ENSMUSG00000042360	4930433N12Rik	RIKEN cDNA 4930433N12 gene
chr9	3024276	3024667	392	Ovary_peak_11417	492	.	3.2937	55.1813	49.2701	186	Distal Intergenic	9	3190269	3199813	9545	2	114673	uc009oaq.2	175146	ENSMUSG00000042360	4930433N12Rik	RIKEN cDNA 4930433N12 gene
chr8	63797182	63797600	419	Ovary_peak_11040	474	.	24.8259	53.3256	47.4213	212	Intron	8	63702968	63874869	171902	1	59009	uc009ltx.1	94214	ENSMUSG00000031642	Sh3rf1	SH3 domain containing ring finger 1
chr3	126729950	126730452	503	Ovary_peak_7679	395	.	21.6612	45.4235	39.5851	403	Intron	3	126653089	126701370	48282	2	109676	uc008rgw.1	-28580	ENSMUSG00000032826	Ank2	ankyrin 2, brain
chr9	3001309	3001520	212	Ovary_peak_11412	395	.	3.57959	45.3968	39.5589	110	Distal Intergenic	9	3190269	3199813	9545	2	114673	uc009oaq.2	198293	ENSMUSG00000042360	4930433N12Rik	RIKEN cDNA 4930433N12 gene
chr9	3023408	3023627	220	Ovary_peak_11416	368	.	3.20055	42.6451	36.8328	119	Distal Intergenic	9	3190269	3199813	9545	2	114673	uc009oaq.2	176186	ENSMUSG00000042360	4930433N12Rik	RIKEN cDNA 4930433N12 gene
chr5	3479853	3480410	558	Ovary_peak_8593	350	.	19.8369	40.8678	35.0799	120	Intron	5	3543833	3561044	17212	1	68152	uc008wgx.1	-63423	ENSMUSG00000058503	Fam133b	family with sequence similarity 133, member B
chr11	108872963	108873399	437	Ovary_peak_2243	306	.	8.85021	36.4376	30.6879	275	Distal Intergenic	11	108804935	108812095	7161	1	12006	uc007mbv.1	68028	ENSMUSG00000000142	Axin2	axin 2
chr9	3037941	3038183	243	Ovary_peak_11424	291	.	2.59692	34.9373	29.1982	84	Distal Intergenic	9	3190269	3199813	9545	2	114673	uc009oaq.2	161630	ENSMUSG00000042360	4930433N12Rik	RIKEN cDNA 4930433N12 gene
chr3	29226200	29226601	402	Ovary_peak_7245	288	.	17.6514	34.5386	28.8025	182	Intron	3	29315745	29315842	98	1	791072	uc012coe.1	-89144	ENSMUSG00000076120	Mir551b	microRNA 551b
chr18	15072224	15072619	396	Ovary_peak_5496	246	.	15.7327	30.3195	24.6248	233	Distal Intergenic	18	14941754	15058868	117115	1	72504	uc008edl.2	130470	ENSMUSG00000054321	Taf4b	TATA-box binding protein associated factor 4b
chr9	3029685	3029915	231	Ovary_peak_11420	231	.	2.68452	28.7963	23.12	84	Distal Intergenic	9	3190269	3199813	9545	2	114673	uc009oaq.2	169898	ENSMUSG00000042360	4930433N12Rik	RIKEN cDNA 4930433N12 gene
chr5	147072609	147072893	285	Ovary_peak_9298	225	.	9.41781	28.2522	22.5843	142	Intron	5	147043251	147114450	71200	1	264064	uc009and.1	29358	ENSMUSG00000029635	Cdk8	cyclin-dependent kinase 8
chr2	165440380	165440613	234	Ovary_peak_7041	225	.	14.9964	28.2233	22.5556	148	Intron	2	165420528	165597131	176604	1	14049	uc008nxw.1	19852	ENSMUSG00000017897	Eya2	EYA transcriptional coactivator and phosphatase 2
chr9	3035816	3036045	230	Ovary_peak_11423	218	.	2.49639	27.4549	21.8046	85	Distal Intergenic	9	3190269	3199813	9545	2	114673	uc009oaq.2	163768	ENSMUSG00000042360	4930433N12Rik	RIKEN cDNA 4930433N12 gene
chr19	40582612	40583221	610	Ovary_peak_6066	202	.	13.3761	25.9026	20.2747	458	Intron	19	40366530	40588226	221697	2	20411	uc008hkp.1	5005	ENSMUSG00000025006	Sorbs1	sorbin and SH3 domain containing 1
chr9	98719362	98719633	272	Ovary_peak_11946	197	.	13.246	25.3413	19.7254	135	Distal Intergenic	9	98743006	98744064	1059	1	623166	uc012gyu.1	-23373	ENSMUSG00000091080	Prr23a1	proline rich 23A, member 1
chr2	98503945	98504152	208	Ovary_peak_6677	188	.	2.2374	24.4169	18.8158	64	Distal Intergenic	2	97307831	97471821	163991	1	241568	uc008lhf.2	1196114	ENSMUSG00000050587	Lrrc4c	leucine rich repeat containing 4C
chr17	39983242	39985150	1909	Ovary_peak_5172	187	.	4.15982	24.3404	18.7408	1577	Promoter	17	39981081	39981190	110	1	751530	uc012ath.1	2161	NA	NA	NA	Rn45s	NR_046233.2	related to HTT
chr3	120354534	120354798	265	Ovary_peak_7648	181	.	13.0534	23.7606	18.1757	139	Intron	3	120858320	120874613	16294	2	66568	uc008rdo.2	519815	ENSMUSG00000028133	Rwdd3	RWD domain containing 3
chr3	97740773	97740986	214	Ovary_peak_7572	176	.	12.6607	23.1922	17.6211	57	Intron	3	97734096	97770941	36846	1	433632	uc008qpm.1	6677	ENSMUSG00000074388	Gm5544	predicted gene 5544
chr3	5860430	5860771	342	Ovary_peak_7149	174	.	7.2173	23.0628	17.4994	188	Distal Intergenic	3	5560188	5576239	16052	2	19302	uc012cnb.1	-284191	ENSMUSG00000040374	Pex2	peroxisomal biogenesis factor 2
chr16	57391511	57391787	277	Ovary_peak_4808	169	.	7.56781	22.4616	16.9099	113	Intron	16	57353390	57572917	219528	1	78749	uc012agu.1	38121	ENSMUSG00000043336	Filip1l	filamin A interacting protein 1-like
chr7	121019030	121019336	307	Ovary_peak_10585	168	.	12.5279	22.3503	16.8006	176	Intron	7	120909512	121186889	277378	1	233744	uc009jhv.2	109518	ENSMUSG00000038156	Spon1	spondin 1, (f-spondin) extracellular matrix protein
chr11	94189106	94189410	305	Ovary_peak_2137	162	.	11.5926	21.7483	16.2147	156	Promoter	11	94189315	94200823	11509	1	71452	uc007kyk.1	0	ENSMUSG00000020864	Ankrd40	ankyrin repeat domain 40
chr4	64158768	64159076	309	Ovary_peak_8110	161	.	6.08495	21.685	16.1564	164	Distal Intergenic	4	63673703	63708049	34347	2	21923	uc008thk.2	-450719	ENSMUSG00000028364	Tnc	tenascin C
chr3	149758064	149758353	290	Ovary_peak_7791	161	.	11.5743	21.6669	16.1389	173	Distal Intergenic	3	148551905	148652444	100540	2	99633	uc008rsc.1	-1105620	ENSMUSG00000028184	Adgrl2	adhesion G protein-coupled receptor L2
chr10	121466799	121467096	298	Ovary_peak_1608	160	.	11.548	21.5521	16.0297	163	Intron	10	121222298	121484249	261952	2	117600	uc007hgb.1	17153	ENSMUSG00000020121	Srgap1	SLIT-ROBO Rho GTPase activating protein 1
chr5	142900818	142901161	344	Ovary_peak_9276	158	.	12.0351	21.3432	15.8263	150	Intron	5	142877451	142937969	60519	1	17425	uc009aio.1	23367	ENSMUSG00000056493	Foxk1	forkhead box K1
chr9	3032181	3032643	463	Ovary_peak_11421	158	.	1.99237	21.3256	15.8102	275	Distal Intergenic	9	3190269	3199813	9545	2	114673	uc009oaq.2	167170	ENSMUSG00000042360	4930433N12Rik	RIKEN cDNA 4930433N12 gene
chr2	11990712	11991372	661	Ovary_peak_6249	147	.	11.535	20.2605	14.7654	542	Distal Intergenic	2	12028287	12223547	195261	2	241226	uc008ijk.1	232175	ENSMUSG00000026768	Itga8	integrin alpha 8
chr6	3151308	3151605	298	Ovary_peak_9342	145	.	10.1373	20.0346	14.544	184	Distal Intergenic	6	3238519	3267019	28501	1	667335	uc009auw.1	-86914	ENSMUSG00000106779	Gm8579	spermatogenesis associated glutamate (E)-rich protein 4a pseudogene
chr9	3034957	3035176	220	Ovary_peak_11422	145	.	2.7573	20.019	14.5286	28	Distal Intergenic	9	3190269	3199813	9545	2	114673	uc009oaq.2	164637	ENSMUSG00000042360	4930433N12Rik	RIKEN cDNA 4930433N12 gene
chr14	103870396	103870642	247	Ovary_peak_3939	142	.	10.7009	19.7183	14.235	98	Intron	14	103912558	103975911	63354	1	64929	uc007uwq.1	-41916	ENSMUSG00000022123	Scel	sciellin
chr8	24206006	24206268	263	Ovary_peak_10874	142	.	7.4307	19.7065	14.2266	104	Intron	8	24242569	24260968	18400	1	11733	uc009lek.1	-36301	ENSMUSG00000031543	Ank1	ankyrin 1, erythroid
chr4	11975715	11976226	512	Ovary_peak_7887	140	.	11.1584	19.5438	14.0746	121	Intron	4	11966504	12015148	48645	2	329795	uc008saf.2	38922	ENSMUSG00000049488	Tmem67	transmembrane protein 67
chr5	150059548	150059812	265	Ovary_peak_9323	138	.	10.94	19.2972	13.8347	105	Distal Intergenic	5	150076634	150099623	22990	1	11690	uc009app.1	-16822	ENSMUSG00000060063	Alox5ap	arachidonate 5-lipoxygenase activating protein
chr8	3754424	3754713	290	Ovary_peak_10785	136	.	10.9373	19.1345	13.6759	120	Distal Intergenic	8	3743395	3748984	5590	2	170786	uc012fyt.1	-5440	ENSMUSG00000031494	Cd209a	CD209a antigen
chr9	3006652	3006974	323	Ovary_peak_11414	136	.	2.33399	19.0946	13.6399	200	Distal Intergenic	9	3190269	3199813	9545	2	114673	uc009oaq.2	192839	ENSMUSG00000042360	4930433N12Rik	RIKEN cDNA 4930433N12 gene
chr1	115343115	115343475	361	Ovary_peak_581	126	.	10.3237	18.0342	12.6166	157	Distal Intergenic	1	113755279	113761495	6217	2	319901	uc007chy.1	-1581620	ENSMUSG00000038702	Dsel	dermatan sulfate epimerase-like
chr14	87224618	87224994	377	Ovary_peak_3882	126	.	10.502	18.0316	12.6144	235	Intron	14	87171868	87189721	17854	2	56419	uc007uuc.1	-34897	ENSMUSG00000022021	Diaph3	diaphanous related formin 3
chr12	79451888	79452091	204	Ovary_peak_2664	124	.	8.00037	17.8933	12.48	72	Intron	12	79327642	79785756	458115	1	268566	uc007nzd.2	124246	ENSMUSG00000047454	Gphn	gephyrin
chr13	44964942	44965168	227	Ovary_peak_3118	124	.	9.99628	17.8732	12.4601	114	Intron	13	44936145	45009745	73601	1	16468	uc007qgv.1	28797	ENSMUSG00000038518	Jarid2	jumonji, AT rich interactive domain 2
chr18	81799073	81799380	308	Ovary_peak_5848	123	.	10.1923	17.765	12.3574	162	Distal Intergenic	18	81163113	81183317	20205	2	20689	uc008ftn.1	-615756	ENSMUSG00000024565	Sall3	spalt like transcription factor 3
chr5	106015617	106015952	336	Ovary_peak_9054	123	.	9.80916	17.723	12.3162	198	Intron	5	105948490	106037973	89484	1	100604	uc008ylf.1	67127	ENSMUSG00000054720	Lrrc8c	leucine rich repeat containing 8 family, member C
chr5	107475699	107475942	244	Ovary_peak_9062	122	.	9.79362	17.6542	12.2619	148	Distal Intergenic	5	107393952	107413450	19499	1	12545	uc012eal.1	81747	ENSMUSG00000029283	Cdc7	cell division cycle 7 (S. cerevisiae)
chr16	14399928	14400155	228	Ovary_peak_4576	121	.	10.1286	17.5548	12.1738	107	Intron	16	14361653	14474967	113315	1	17250	uc007yhj.1	38275	ENSMUSG00000023088	Abcc1	ATP-binding cassette, sub-family C (CFTR/MRP), member 1
chr1	107764095	107764379	285	Ovary_peak_550	121	.	9.75561	17.4892	12.1109	87	Distal Intergenic	1	107677300	107744558	67259	1	21934	uc007cgp.1	86795	ENSMUSG00000026321	Tnfrsf11a	tumor necrosis factor receptor superfamily, member 11a, NFKB activator
chr13	95627034	95627344	311	Ovary_peak_3371	120	.	10.0985	17.4577	12.0808	123	Distal Intergenic	13	95645582	95653636	8055	1	18420	uc007rly.1	-18238	ENSMUSG00000021685	Otp	orthopedia homeobox
chr3	148715466	148715674	209	Ovary_peak_7785	120	.	3.34186	17.3861	12.0106	132	Distal Intergenic	3	148551905	148652444	100540	2	99633	uc008rsc.1	-63022	ENSMUSG00000028184	Adgrl2	adhesion G protein-coupled receptor L2
chr3	131036554	131036878	325	Ovary_peak_7706	117	.	9.66708	17.1214	11.7557	178	Intron	3	131021904	131047841	25938	2	74442	uc008rjq.2	10963	ENSMUSG00000050931	Sgms2	sphingomyelin synthase 2
chr10	79422582	79422865	284	Ovary_peak_1399	112	.	9.53227	16.6005	11.2532	112	Promoter	10	79422897	79425100	2204	1	216156	uc007gas.1	-32	ENSMUSG00000035754	Wdr18	WD repeat domain 18
chr3	79803155	79803367	213	Ovary_peak_7472	108	.	9.78248	16.2305	10.8933	85	Distal Intergenic	3	79689852	79750200	60349	1	68659	uc008pny.2	113303	ENSMUSG00000027955	Gask1b	golgi associated kinase 1B
chr1	65932830	65933053	224	Ovary_peak_338	104	.	8.91742	15.7655	10.442	103	Distal Intergenic	1	65973096	65974878	1783	1	12969	uc007bhv.1	-40043	ENSMUSG00000025945	Crygf	crystallin, gamma F
chr1	145718673	145718963	291	Ovary_peak_738	104	.	8.91742	15.7655	10.442	130	Distal Intergenic	1	145624408	145654596	30189	1	56207	uc007cxf.2	94265	ENSMUSG00000018189	Uchl5	ubiquitin carboxyl-terminal esterase L5
chr11	120092848	120093115	268	Ovary_peak_2311	104	.	8.91742	15.7655	10.442	74	Promoter	11	120094261	120153611	59351	1	268515	uc007msd.2	-1146	ENSMUSG00000039741	Bahcc1	BAH domain and coiled-coil containing 1
chr7	123513830	123514183	354	Ovary_peak_10602	104	.	8.91742	15.7655	10.442	180	Promoter	7	123480790	123511703	30914	2	18704	uc012fsn.1	-2127	ENSMUSG00000030660	Pik3c2a	phosphatidylinositol-4-phosphate 3-kinase catalytic subunit type 2 alpha
chr18	47353242	47353568	327	Ovary_peak_5663	104	.	8.91742	15.7655	10.442	135	Distal Intergenic	18	47404908	47528522	123615	2	20358	uc008ewa.1	174954	ENSMUSG00000019647	Sema6a	sema domain, transmembrane domain (TM), and cytoplasmic domain, (semaphorin) 6A
chr3	18259033	18259252	220	Ovary_peak_7186	104	.	8.91742	15.7655	10.442	86	Intron	3	17971950	18143338	171389	2	13123	uc008orm.2	-115695	ENSMUSG00000039519	Cyp7b1	cytochrome P450, family 7, subfamily b, polypeptide 1
chr3	147648931	147649146	216	Ovary_peak_7778	104	.	8.91742	15.7655	10.442	109	Distal Intergenic	3	148478550	148486015	7466	2	99633	uc008rry.1	836869	ENSMUSG00000028184	Adgrl2	adhesion G protein-coupled receptor L2
chr7	137242152	137242509	358	Ovary_peak_10673	104	.	8.91742	15.7655	10.442	198	Distal Intergenic	7	137305965	137405580	99616	2	14183	uc009jzr.1	163071	ENSMUSG00000030849	Fgfr2	fibroblast growth factor receptor 2
chrX	77546213	77546561	349	Ovary_peak_12353	104	.	8.91742	15.7655	10.442	159	Distal Intergenic	20	76868570	76916774	48205	2	71967	uc009trc.2	-629439	ENSMUSG00000046942	Mageb16	melanoma antigen family B, 16
chr17	24310460	24310685	226	Ovary_peak_5070	104	.	9.2845	15.7417	10.442	114	Downstream	17	24300832	24306374	5543	2	11984	uc008aup.2	-4086	ENSMUSG00000024121	Atp6v0c	ATPase, H+ transporting, lysosomal V0 subunit C
chrX	77689660	77689930	271	Ovary_peak_12354	104	.	8.90329	15.703	10.4158	192	Distal Intergenic	20	78315983	78343214	27232	1	192216	uc009tre.2	-626053	ENSMUSG00000025666	Tmem47	transmembrane protein 47
chr17	39980145	39980792	648	Ovary_peak_5170	103	.	3.60086	15.6757	10.3943	512	Promoter	17	39981081	39981190	110	1	751530	uc012ath.1	-289	NA	NA	NA	Rn45s	NR_046233.2	related to HTT
chr9	123371041	123371238	198	Ovary_peak_12096	101	.	4.92276	15.423	10.1533	70	3' UTR	9	123387819	123426767	38949	1	29806	uc009sge.2	-16581	ENSMUSG00000025239	Limd1	LIM domains containing 1
chr10	8462629	8462923	295	Ovary_peak_1079	98	.	8.7602	15.1072	9.84546	173	Intron	10	8442017	8605868	163852	2	70097	uc007eiu.1	142945	ENSMUSG00000015305	Sash1	SAM and SH3 domain containing 1
chr1	171836915	171837144	230	Ovary_peak_894	94	.	8.6657	14.746	9.49976	106	Distal Intergenic	1	171859070	171864784	5715	1	78465	uc007dlo.1	-21926	ENSMUSG00000070532	Ccdc190	coiled-coil domain containing 190
chr10	11826779	11827042	264	Ovary_peak_1089	94	.	8.6657	14.746	9.49976	161	Distal Intergenic	10	12105316	12334689	229374	2	22288	uc007ejx.1	507647	ENSMUSG00000019820	Utrn	utrophin
chr3	148010189	148010386	198	Ovary_peak_7779	94	.	8.6657	14.746	9.49976	110	Distal Intergenic	3	148478550	148486015	7466	2	99633	uc008rry.1	475629	ENSMUSG00000028184	Adgrl2	adhesion G protein-coupled receptor L2
chr4	108702249	108702525	277	Ovary_peak_8326	92	.	8.96362	14.4575	9.23078	99	Intron	4	108712790	108734376	21587	1	230598	uc012dij.1	-10265	ENSMUSG00000053510	Nrd1	nardilysin, N-arginine dibasic convertase, NRD convertase 1
chr3	153854777	153855006	230	Ovary_peak_7814	92	.	8.83222	14.436	9.21099	40	Intron	3	153920438	153934680	14243	1	242259	uc008rul.1	-65432	ENSMUSG00000028360	Slc44a5	solute carrier family 44, member 5
chr10	20140590	20140813	224	Ovary_peak_1131	91	.	8.8257	14.3919	9.16875	98	Intron	10	20067813	20081475	13663	1	71804	uc007enz.2	72777	ENSMUSG00000019992	Mtfr2	mitochondrial fission regulator 2
chr15	39070803	39071158	356	Ovary_peak_4190	91	.	8.8257	14.3919	9.16875	110	Intron	15	39029878	39513486	483609	1	116838	uc011zsk.1	40925	ENSMUSG00000037386	Rims2	regulating synaptic membrane exocytosis 2
chr3	136493536	136493756	221	Ovary_peak_7724	91	.	8.8257	14.3919	9.16875	24	Intron	3	136566016	136598743	32728	1	19055	uc008rmi.1	-72260	ENSMUSG00000028161	Ppp3ca	protein phosphatase 3, catalytic subunit, alpha isoform
chr2	148690167	148690491	325	Ovary_peak_6931	91	.	8.62525	14.3866	9.16619	191	Distal Intergenic	2	148697468	148701204	3737	2	13010	uc008mtt.1	10713	ENSMUSG00000027447	Cst3	cystatin C
chr12	70377171	70377722	552	Ovary_peak_2609	91	.	8.89239	14.3409	9.12169	401	Intron	12	70397668	70402104	4437	1	69554	uc007nry.2	-19946	ENSMUSG00000020978	Klhdc2	kelch domain containing 2
chr2	143448085	143448327	243	Ovary_peak_6894	91	.	8.89239	14.3409	9.12169	86	Intron	2	143371869	143642018	270150	1	18549	uc008mqf.2	76216	ENSMUSG00000027419	Pcsk2	proprotein convertase subtilisin/kexin type 2
chr4	141621178	141621432	255	Ovary_peak_8501	90	.	8.76416	14.2286	9.0116	98	Intron	4	141640213	141643972	3760	1	100038693	uc008vpt.1	-18781	ENSMUSG00000073728	Tmem51os1	Tmem51 opposite strand 1
chr1	39279575	39279792	218	Ovary_peak_188	89	.	8.47518	14.1332	8.91816	184	Intron	1	39251117	39420085	168969	1	18143	uc007atd.2	28458	ENSMUSG00000026077	Npas2	neuronal PAS domain protein 2
chr17	87627678	87628020	343	Ovary_peak_5403	86	.	8.50188	13.8524	8.64965	107	Distal Intergenic	17	87653783	87665287	11505	2	193813	uc008dur.2	37267	ENSMUSG00000024150	Mcfd2	multiple coagulation factor deficiency 2
chr10	20853400	20853605	206	Ovary_peak_1136	86	.	8.02568	13.8492	8.64676	96	Intron	10	20844736	20862898	18163	2	17863	uc011xbd.1	9293	ENSMUSG00000019982	Myb	myeloblastosis oncogene
chr11	13776840	13777144	305	Ovary_peak_1724	86	.	8.02568	13.8492	8.64676	158	Distal Intergenic	11	14499243	14500319	1077	1	432536	uc007ibi.2	-722099	ENSMUSG00000084135	Pom121l12	POM121 membrane glycoprotein-like 12
chr11	45692128	45692348	221	Ovary_peak_1859	86	.	8.02568	13.8492	8.64676	103	Intron	11	45695899	45724125	28227	1	216705	uc007inr.1	-3551	ENSMUSG00000006169	Clint1	clathrin interactor 1
chr15	36756862	36757115	254	Ovary_peak_4178	86	.	8.02568	13.8492	8.64676	176	Distal Intergenic	15	36700017	36724293	24277	2	22631	uc007vna.2	-32569	ENSMUSG00000022285	Ywhaz	tyrosine 3-monooxygenase/tryptophan 5-monooxygenase activation protein, zeta polypeptide
chr15	63196124	63196498	375	Ovary_peak_4293	86	.	8.02568	13.8492	8.64676	182	Distal Intergenic	15	63607526	63640294	32769	2	83492	uc007vyt.1	443796	ENSMUSG00000079025	Gsdmc	gasdermin C
chr15	99223127	99223413	287	Ovary_peak_4482	86	.	8.02568	13.8492	8.64676	154	Promoter	15	99223378	99240480	17103	1	110213	uc007xpm.2	0	ENSMUSG00000023010	Tmbim6	transmembrane BAX inhibitor motif containing 6
chr18	3280894	3281166	273	Ovary_peak_5429	86	.	8.02568	13.8492	8.64676	134	Promoter	18	3266352	3281745	15394	2	12916	uc008dxk.2	579	ENSMUSG00000063889	Crem	cAMP responsive element modulator
chr2	79653375	79653634	260	Ovary_peak_6602	86	.	8.02568	13.8492	8.64676	190	Intron	2	79626748	79650470	23723	1	75276	uc008khb.1	26627	ENSMUSG00000034683	Ppp1r1c	protein phosphatase 1, regulatory inhibitor subunit 1C
chr3	79202880	79203111	232	Ovary_peak_7470	86	.	8.02568	13.8492	8.64676	133	Intron	3	79149298	79268050	118753	1	100233207	uc012cqo.1	53582	ENSMUSG00000091685	Gm17359	predicted gene, 17359
chr3	117922079	117922408	330	Ovary_peak_7643	86	.	8.02568	13.8492	8.64676	135	Distal Intergenic	3	118136775	118136847	73	1	387155	uc012cwx.1	-214367	ENSMUSG00000065569	Mir137	microRNA 137
chr4	55664211	55664580	370	Ovary_peak_8076	86	.	8.02568	13.8492	8.64676	184	Distal Intergenic	4	55540009	55545347	5339	2	16600	uc008sxk.2	-118864	ENSMUSG00000003032	Klf4	Kruppel-like factor 4 (gut)
chr4	130019064	130019372	309	Ovary_peak_8430	86	.	8.02568	13.8492	8.64676	111	Intron	4	129993329	130037190	43862	2	619605	uc008uze.1	17818	ENSMUSG00000028772	Zcchc17	zinc finger, CCHC domain containing 17
chr7	75273969	75274496	528	Ovary_peak_10376	86	.	8.02568	13.8492	8.64676	418	Intron	7	75293457	75332855	39399	1	16001	uc009hjb.1	-18961	ENSMUSG00000005533	Igf1r	insulin-like growth factor I receptor
chr12	86796110	86796635	526	Ovary_peak_2709	86	.	8.6129	13.8415	8.64676	370	Distal Intergenic	12	86814851	86818219	3369	1	14281	uc007oha.1	-18216	ENSMUSG00000021250	Fos	FBJ osteosarcoma oncogene
chr4	149651537	149651948	412	Ovary_peak_8542	86	.	8.01296	13.793	8.62538	181	Distal Intergenic	4	149656025	149996075	340051	1	68703	uc008vxr.1	-4077	ENSMUSG00000039852	Rere	arginine glutamic acid dipeptide (RE) repeats
chr8	37288977	37289257	281	Ovary_peak_10944	86	.	8.01296	13.793	8.62538	156	Intron	8	37279118	37312570	33453	2	244421	uc009llj.1	23313	ENSMUSG00000039633	Lonrf1	LON peptidase N-terminal domain and ring finger 1
chr6	134779927	134780207	281	Ovary_peak_10000	86	.	8.01208	13.7891	8.62538	119	Promoter	6	134780217	134807901	27685	1	232430	uc009ekt.1	-10	ENSMUSG00000032652	Crebl2	cAMP responsive element binding protein-like 2
chr4	46042093	46042393	301	Ovary_peak_8029	85	.	8.5329	13.6591	8.50047	145	Intron	4	46052094	46128904	76811	1	21916	uc008ste.1	-9701	ENSMUSG00000028328	Tmod1	tropomodulin 1
chr7	133026103	133026393	291	Ovary_peak_10653	85	.	8.34291	13.6578	8.50047	183	Intron	7	132973181	133018311	45131	1	233865	uc009jqo.1	52922	ENSMUSG00000032743	D430042O09Rik	RIKEN cDNA D430042O09 gene
chr9	87337131	87337343	213	Ovary_peak_11883	84	.	8.56938	13.6116	8.45682	22	Distal Intergenic	9	87086798	87150367	63570	2	382090	uc009qyg.1	-186764	ENSMUSG00000056919	Cep162	centrosomal protein 162
chr4	122662423	122662663	241	Ovary_peak_8382	83	.	7.95615	13.5496	8.39618	54	Distal Intergenic	4	122673319	122679723	6405	1	16918	uc008uop.1	-10656	ENSMUSG00000028654	Mycl	v-myc avian myelocytomatosis viral oncogene lung carcinoma derived
chr17	68305730	68305984	255	Ovary_peak_5296	83	.	7.9391	13.4788	8.32859	146	Intron	17	68192048	68300280	108233	2	268970	uc008dki.2	-5450	ENSMUSG00000024043	Arhgap28	Rho GTPase activating protein 28
chr16	17222398	17222603	206	Ovary_peak_4588	82	.	8.36384	13.3487	8.20471	86	Distal Intergenic	16	17233680	17261688	28009	1	58180	uc012abq.1	-11077	ENSMUSG00000050240	Hic2	hypermethylated in cancer 2
chr1	135919017	135919222	206	Ovary_peak_682	81	.	8.22663	13.309	8.16668	100	Distal Intergenic	1	135934092	135944854	10763	1	14264	uc007crd.1	-14870	ENSMUSG00000041559	Fmod	fibromodulin
chr1	170532355	170532555	201	Ovary_peak_888	81	.	8.22663	13.309	8.16668	88	Distal Intergenic	1	170354573	170362389	7817	2	18514	uc007dli.1	-169966	ENSMUSG00000052534	Pbx1	pre B cell leukemia homeobox 1
chr2	108593407	108593634	228	Ovary_peak_6724	81	.	8.22663	13.309	8.16668	82	Distal Intergenic	2	108932457	109118447	185991	2	76894	uc008llv.1	524813	ENSMUSG00000057234	Mettl15	methyltransferase like 15
chr3	130769999	130770370	372	Ovary_peak_7703	81	.	8.22663	13.309	8.16668	173	Distal Intergenic	3	130813389	130926249	112861	1	16842	uc008rjf.1	-43019	ENSMUSG00000027985	Lef1	lymphoid enhancer binding factor 1
chr7	7250084	7250670	587	Ovary_peak_10114	81	.	8.38498	13.2377	8.10502	418	Promoter	7	7235027	7251547	16521	2	12727	uc009fcp.1	877	ENSMUSG00000000605	Clcn4	chloride channel, voltage-sensitive 4
chr7	103711983	103712252	270	Ovary_peak_10494	80	.	7.8758	13.2246	8.09353	122	Intron	7	103698522	104057064	358543	1	23966	uc009iiq.1	13461	ENSMUSG00000048078	Tenm4	teneurin transmembrane protein 4
chr8	112089584	112089873	290	Ovary_peak_11287	80	.	8.16499	13.1316	8.00226	113	Promoter	8	112089886	112097951	8066	1	234723	uc012gkh.1	-13	ENSMUSG00000031723	Txnl4b	thioredoxin-like 4B
chr15	59615964	59616293	330	Ovary_peak_4277	79	.	7.82588	13.0328	7.90718	133	Distal Intergenic	15	59480209	59488654	8446	1	211770	uc007vxx.1	135755	ENSMUSG00000032501	Trib1	tribbles pseudokinase 1
chr4	100670600	100671017	418	Ovary_peak_8263	79	.	7.82588	13.0328	7.90718	373	Intron	4	100741643	100807961	66319	1	242570	uc008tvi.1	-70626	ENSMUSG00000035275	Raver2	ribonucleoprotein, PTB-binding 2
chr11	12207307	12207569	263	Ovary_peak_1719	78	.	7.79913	12.9329	7.81112	132	Intron	11	12136679	12364963	228285	2	12808	uc007ibd.2	157394	ENSMUSG00000020173	Cobl	cordon-bleu WH2 repeat
chr19	23215268	23215677	410	Ovary_peak_5978	78	.	7.79913	12.9329	7.81112	223	Promoter	19	23215716	23241401	25686	1	16601	uc008gzz.1	-39	ENSMUSG00000033863	Klf9	Kruppel-like factor 9
chr3	51079928	51080186	259	Ovary_peak_7338	78	.	7.79913	12.9329	7.81112	128	Promoter	3	51059587	51081316	21730	2	69257	uc008pdo.1	1130	ENSMUSG00000037174	Elf2	E74-like factor 2
chr4	151505126	151505424	299	Ovary_peak_8552	78	.	7.79913	12.9329	7.81112	120	Promoter	4	151494985	151505215	10231	2	56226	uc008vzn.1	0	ENSMUSG00000028943	Espn	espin
chr8	107930482	107930694	213	Ovary_peak_11266	78	.	7.79913	12.9329	7.81112	38	Intron	8	107906712	107937387	30676	2	279499	uc009ncy.1	6693	ENSMUSG00000051648	Kctd19	potassium channel tetramerisation domain containing 19
chr9	3026504	3026818	315	Ovary_peak_11419	78	.	2.07802	12.9127	7.80183	161	Distal Intergenic	9	3190269	3199813	9545	2	114673	uc009oaq.2	172995	ENSMUSG00000042360	4930433N12Rik	RIKEN cDNA 4930433N12 gene
chr19	57596161	57596477	317	Ovary_peak_6172	77	.	8.21665	12.9073	7.79649	154	Distal Intergenic	19	57527396	57565495	38100	1	72133	uc008iag.2	68765	ENSMUSG00000025086	Trub1	TruB pseudouridine (psi) synthase family member 1
chr5	137113819	137114096	278	Ovary_peak_9240	77	.	7.78477	12.88	7.77227	163	Distal Intergenic	5	137169016	137176964	7949	1	59310	uc009aau.1	-54920	ENSMUSG00000005474	Myl10	myosin, light chain 10, regulatory
chr18	53697179	53697429	251	Ovary_peak_5695	77	.	7.77252	12.8354	7.73035	203	Intron	18	53711248	53735511	24264	1	225518	uc008exw.1	-13819	ENSMUSG00000069378	Prdm6	PR domain containing 6
chr6	28371478	28371758	281	Ovary_peak_9430	77	.	7.77252	12.8354	7.73035	141	Promoter	6	28366603	28371724	5122	2	74375	uc009bco.2	0	ENSMUSG00000029708	Gcc1	golgi coiled coil 1
chr1	14177371	14177585	215	Ovary_peak_71	76	.	8.02337	12.7412	7.63903	48	Intron	1	14159039	14294651	135613	2	14048	uc007aiw.1	117066	ENSMUSG00000025932	Eya1	EYA transcriptional coactivator and phosphatase 1
chr16	71820094	71820311	218	Ovary_peak_4858	76	.	8.02337	12.7412	7.63903	106	Distal Intergenic	16	72663394	72743636	80243	1	19876	uc007zqz.1	-843083	ENSMUSG00000022883	Robo1	roundabout guidance receptor 1
chr7	148662372	148662688	317	Ovary_peak_10759	75	.	7.73196	12.6902	7.59527	154	Promoter	7	148662299	148679321	17023	1	64540	uc009klo.1	73	ENSMUSG00000025511	Tspan4	tetraspanin 4
chr6	8823807	8824070	264	Ovary_peak_9371	74	.	8.03902	12.5664	7.47384	125	Distal Intergenic	6	8898614	8902430	3817	1	18231	uc009aya.1	-74544	ENSMUSG00000046178	Nxph1	neurexophilin 1
chr8	129050954	129051273	320	Ovary_peak_11390	74	.	7.68384	12.5231	7.4322	103	Distal Intergenic	8	128950552	128998965	48414	2	212728	uc012gne.1	-51989	ENSMUSG00000090290	Tarbp1	TAR RNA binding protein 1
chr2	103326706	103327188	483	Ovary_peak_6703	74	.	8.0319	12.5038	7.41377	140	Promoter	2	103294061	103325310	31250	2	12359	uc008liw.2	-1396	ENSMUSG00000027187	Cat	catalase
chr15	84280892	84281221	330	Ovary_peak_4404	73	.	7.64814	12.4024	7.31869	158	Distal Intergenic	15	84209633	84277527	67895	2	72301	uc007xcb.2	-3365	ENSMUSG00000062760	Shisal1	shisa like 1
chr1	196576054	196576282	229	Ovary_peak_1042	71	.	7.8299	12.2418	7.16359	144	Intron	1	196630904	196643062	12159	1	18845	uc007eeo.1	-54622	ENSMUSG00000026640	Plxna2	plexin A2
chr9	35275115	35275351	237	Ovary_peak_11586	71	.	7.8299	12.2418	7.16359	84	Intron	9	35259630	35315237	55608	1	57810	uc009ote.2	15485	ENSMUSG00000038119	Cdon	cell adhesion molecule-related/down-regulated by oncogenes
chr11	31070018	31070251	234	Ovary_peak_1795	71	.	7.59641	12.2322	7.16092	95	Distal Intergenic	11	30876709	30886365	9657	2	68044	uc007iii.1	-183653	ENSMUSG00000020309	Chac2	ChaC, cation transport regulator 2
chr13	101728958	101729216	259	Ovary_peak_3406	71	.	7.59641	12.2322	7.16092	154	Distal Intergenic	13	101572603	101603382	30780	2	69048	uc011zec.1	-125576	ENSMUSG00000021629	Slc30a5	solute carrier family 30 (zinc transporter), member 5
chr7	143977003	143977202	200	Ovary_peak_10727	71	.	7.59641	12.2322	7.16092	106	Distal Intergenic	7	144086294	144319871	233578	1	17314	uc009keq.1	-109092	ENSMUSG00000054612	Mgmt	O-6-methylguanine-DNA methyltransferase
chr8	103894450	103894725	276	Ovary_peak_11242	71	.	7.59641	12.2322	7.16092	180	Distal Intergenic	8	105156895	105309011	152117	2	12552	uc009mzu.1	1414286	ENSMUSG00000031673	Cdh11	cadherin 11
chr9	121260600	121260875	276	Ovary_peak_12080	71	.	7.59641	12.2322	7.16092	147	Intron	9	121276076	121354226	78151	1	67095	uc009sde.1	-15201	ENSMUSG00000032536	Trak1	trafficking protein, kinesin binding 1
chr1	45368372	45368599	228	Ovary_peak_219	69	.	7.13393	11.9786	6.9219	95	Promoter	1	45368383	45381863	13481	1	12825	uc007awp.2	0	ENSMUSG00000026043	Col3a1	collagen, type III, alpha 1
chr1	51951496	51951851	356	Ovary_peak_248	69	.	7.13393	11.9786	6.9219	171	Intron	1	51806610	51972818	166209	2	17912	uc007axr.2	20967	ENSMUSG00000018417	Myo1b	myosin IB
chr1	63272425	63272830	406	Ovary_peak_324	69	.	7.13393	11.9786	6.9219	188	Distal Intergenic	1	63229268	63260783	31516	2	241070	uc007bga.1	-11642	ENSMUSG00000046856	Gpr1	G protein-coupled receptor 1
chr1	82851206	82851463	258	Ovary_peak_421	69	.	7.13393	11.9786	6.9219	144	Intron	1	82836058	82892850	56793	1	15463	uc007bsg.1	15148	ENSMUSG00000026159	Agfg1	ArfGAP with FG repeats 1
chr1	116153804	116154027	224	Ovary_peak_584	69	.	7.13393	11.9786	6.9219	68	Distal Intergenic	1	117581714	118477251	895538	1	636808	uc007cia.1	-1427687	ENSMUSG00000070695	Cntnap5a	contactin associated protein-like 5A
chr11	6383548	6383749	202	Ovary_peak_1691	69	.	7.13393	11.9786	6.9219	140	Distal Intergenic	11	6374785	6375920	1136	2	19291	uc007hys.1	-7628	ENSMUSG00000094483	Purb	purine rich element binding protein B
chr1	189363168	189363441	274	Ovary_peak_1000	69	.	7.13393	11.9786	6.9219	152	Distal Intergenic	1	189432908	190038763	605856	1	26381	uc007eaa.1	-69467	ENSMUSG00000026610	Esrrg	estrogen-related receptor gamma
chr11	116295116	116295364	249	Ovary_peak_2284	69	.	7.13393	11.9786	6.9219	114	Promoter	11	116295408	116300391	4984	1	319370	uc007mlb.1	-44	ENSMUSG00000050628	Ubald2	UBA-like domain containing 2
chr18	53904606	53904848	243	Ovary_peak_5702	69	.	7.13393	11.9786	6.9219	174	Promoter	18	53845149	53904201	59053	2	225523	uc008exz.1	-405	ENSMUSG00000048799	Cep120	centrosomal protein 120
chr11	103659903	103660217	315	Ovary_peak_2207	69	.	7.13393	11.9786	6.9219	186	Intron	11	103635489	103679335	43847	1	22415	uc007lvs.2	24414	ENSMUSG00000000125	Wnt3	wingless-type MMTV integration site family, member 3
chr2	102392342	102392617	276	Ovary_peak_6694	69	.	7.13393	11.9786	6.9219	115	Promoter	2	102390178	102483197	93020	1	210622	uc012caf.1	2164	ENSMUSG00000027188	Pamr1	peptidase domain containing associated with muscle regeneration 1
chr13	16359064	16359478	415	Ovary_peak_2966	69	.	7.13393	11.9786	6.9219	175	Distal Intergenic	13	16106284	16119044	12761	1	16323	uc007pnw.1	252780	ENSMUSG00000041324	Inhba	inhibin beta-A
chr13	16770152	16770398	247	Ovary_peak_2967	69	.	7.13393	11.9786	6.9219	121	Distal Intergenic	13	16106284	16119044	12761	1	16323	uc007pnw.1	663868	ENSMUSG00000041324	Inhba	inhibin beta-A
chr13	43427441	43427740	300	Ovary_peak_3108	69	.	7.13393	11.9786	6.9219	164	Distal Intergenic	13	43360794	43399541	38748	2	328232	uc007qfy.1	-27900	ENSMUSG00000051335	Gfod1	glucose-fructose oxidoreductase domain containing 1
chr13	64336646	64336947	302	Ovary_peak_3226	69	.	7.13393	11.9786	6.9219	114	Intron	13	64293853	64349846	55994	2	218294	uc007qyo.2	12899	ENSMUSG00000033102	Cdc14b	CDC14 cell division cycle 14B
chr13	86061218	86061417	200	Ovary_peak_3335	69	.	7.13393	11.9786	6.9219	74	Distal Intergenic	13	86184403	86186400	1998	2	12867	uc007riy.1	124983	ENSMUSG00000017778	Cox7c	cytochrome c oxidase subunit 7C
chr13	96276787	96277113	327	Ovary_peak_3374	69	.	7.13393	11.9786	6.9219	185	Distal Intergenic	13	96281684	96295195	13512	2	14063	uc011zda.1	18082	ENSMUSG00000021678	F2rl1	coagulation factor II (thrombin) receptor-like 1
chr14	15638348	15638687	340	Ovary_peak_3538	69	.	7.13393	11.9786	6.9219	184	Distal Intergenic	14	15653329	15839207	185879	1	238944	uc011zgh.1	-14642	NA	NA	NA
chr16	51759233	51759493	261	Ovary_peak_4792	69	.	7.13393	11.9786	6.9219	97	Distal Intergenic	16	52031662	52051018	19357	1	208650	uc007zld.1	-272169	ENSMUSG00000022637	Cblb	Casitas B-lineage lymphoma b
chr17	33789287	33789502	216	Ovary_peak_5133	69	.	7.13393	11.9786	6.9219	134	Intron	17	33775040	33782651	7612	1	378460	uc008bza.2	14247	ENSMUSG00000032739	Pram1	PML-RAR alpha-regulated adaptor molecule 1
chr17	45169209	45169540	332	Ovary_peak_5194	69	.	7.13393	11.9786	6.9219	155	Intron	17	44740950	44951746	210797	2	12393	uc008cqi.2	-217463	ENSMUSG00000039153	Runx2	runt related transcription factor 2
chr18	21576391	21576599	209	Ovary_peak_5520	69	.	7.13393	11.9786	6.9219	72	Distal Intergenic	18	21286988	21458640	171653	2	381126	uc008efh.1	-117751	ENSMUSG00000042680	Garem1	GRB2 associated regulator of MAPK1 subtype 1
chr2	118198274	118198549	276	Ovary_peak_6762	69	.	7.13393	11.9786	6.9219	181	Promoter	2	118102834	118199155	96322	2	381413	uc008lru.2	606	ENSMUSG00000040133	Gpr176	G protein-coupled receptor 176
chr2	49951878	49952074	197	Ovary_peak_6448	69	.	7.13393	11.9786	6.9219	22	Intron	2	49921982	50049084	127103	1	320343	uc012bvg.1	29896	ENSMUSG00000050447	Lypd6	LY6/PLAUR domain containing 6
chr2	58115752	58115992	241	Ovary_peak_6487	69	.	7.13393	11.9786	6.9219	163	Distal Intergenic	2	58119864	58177218	57355	2	269275	uc008jso.2	61226	ENSMUSG00000026834	Acvr1c	activin A receptor, type IC
chr5	33202133	33202533	401	Ovary_peak_8718	69	.	7.13393	11.9786	6.9219	215	Distal Intergenic	5	33206370	33230316	23947	1	277854	uc008xaa.1	-3837	ENSMUSG00000037426	Depdc5	DEP domain containing 5
chr2	135265129	135265495	367	Ovary_peak_6863	69	.	7.13393	11.9786	6.9219	208	Intron	2	135406266	135408956	2691	2	320684	uc008moa.2	143461	ENSMUSG00000085631	9630028H03Rik	RIKEN cDNA 9630028H03 gene
chr3	3059399	3059638	240	Ovary_peak_7136	69	.	7.13393	11.9786	6.9219	140	Distal Intergenic	3	3508030	3659800	151771	1	30942	uc008ony.2	-448392	ENSMUSG00000017688	Hnf4g	hepatocyte nuclear factor 4, gamma
chr4	64265647	64265907	261	Ovary_peak_8112	69	.	7.13393	11.9786	6.9219	108	Distal Intergenic	4	64785208	65018543	233336	1	18491	uc008thm.1	-519301	ENSMUSG00000028370	Pappa	pregnancy-associated plasma protein A
chr5	42698894	42699188	295	Ovary_peak_8777	69	.	7.13393	11.9786	6.9219	140	Distal Intergenic	5	42213754	42235554	21801	2	665775	uc008xhg.1	-463340	ENSMUSG00000061755	Bod1l	biorientation of chromosomes in cell division 1-like
chr5	43952904	43953120	217	Ovary_peak_8781	69	.	7.13393	11.9786	6.9219	83	Intron	5	43993161	44007825	14665	1	109323	uc008xho.2	-40041	ENSMUSG00000061535	C1qtnf7	C1q and tumor necrosis factor related protein 7
chr5	106278714	106278930	217	Ovary_peak_9057	69	.	7.13393	11.9786	6.9219	142	Distal Intergenic	5	106305587	106344837	39251	1	54367	uc008ylj.2	-26657	ENSMUSG00000029290	Zfp326	zinc finger protein 326
chr5	112026289	112026549	261	Ovary_peak_9089	69	.	7.13393	11.9786	6.9219	176	Intron	5	112011441	112033952	22512	1	330164	uc008ysh.1	14848	ENSMUSG00000052848	C130026L21Rik	RIKEN cDNA C130026L21 gene
chr6	30282248	30282550	303	Ovary_peak_9448	69	.	7.13393	11.9786	6.9219	89	Distal Intergenic	6	30161289	30254539	93251	2	22214	uc009bfa.2	-27709	ENSMUSG00000039159	Ube2h	ubiquitin-conjugating enzyme E2H
chr6	34080021	34080226	206	Ovary_peak_9460	69	.	7.13393	11.9786	6.9219	172	Intron	6	34105879	34113482	7604	2	58246	uc009bgw.1	33256	ENSMUSG00000018999	Slc35b4	solute carrier family 35, member B4
chr6	37655660	37655893	234	Ovary_peak_9474	69	.	7.13393	11.9786	6.9219	175	Distal Intergenic	6	37820811	37896799	75989	1	21848	uc009bji.1	-164918	ENSMUSG00000029833	Trim24	tripartite motif-containing 24
chr8	54172580	54172791	212	Ovary_peak_11019	69	.	7.13393	11.9786	6.9219	65	Distal Intergenic	8	54597080	54608776	11697	1	11593	uc009lrz.1	-424289	ENSMUSG00000031521	Aga	aspartylglucosaminidase
chr8	100536217	100536500	284	Ovary_peak_11227	69	.	7.13393	11.9786	6.9219	199	Distal Intergenic	8	101694690	101803601	108912	2	12564	uc009mzq.1	1267101	ENSMUSG00000036510	Cdh8	cadherin 8
chr9	22495926	22496161	236	Ovary_peak_11515	69	.	7.13393	11.9786	6.9219	137	Intron	9	22462724	22484957	22234	1	319845	uc009oov.1	33202	ENSMUSG00000035919	Bbs9	Bardet-Biedl syndrome 9 (human)
chrX	138901716	138901966	251	Ovary_peak_12551	69	.	7.13393	11.9786	6.9219	105	Distal Intergenic	20	138752536	138825078	72543	2	50790	uc012hps.1	-76638	ENSMUSG00000031278	Acsl4	acyl-CoA synthetase long-chain family member 4
chr1	191767486	191767699	214	Ovary_peak_1015	69	.	7.13342	11.9763	6.9219	65	Distal Intergenic	1	191709178	191746167	36990	2	226830	uc011wym.1	-21319	ENSMUSG00000026603	Smyd2	SET and MYND domain containing 2
chr11	54713685	54713891	207	Ovary_peak_1910	69	.	7.13342	11.9763	6.9219	100	Promoter	11	54716355	54723889	7535	1	14778	uc007iyk.1	-2464	ENSMUSG00000018339	Gpx3	glutathione peroxidase 3
chr14	105882617	105882905	289	Ovary_peak_3947	69	.	7.12263	11.9287	6.9219	182	Distal Intergenic	14	105691898	105708515	16618	1	76273	uc007uxs.2	190719	ENSMUSG00000053253	Ndfip2	Nedd4 family interacting protein 2
chr15	55062650	55062857	208	Ovary_peak_4259	69	.	7.12263	11.9287	6.9219	177	Intron	15	55084111	55090825	6715	1	97998	uc007vsb.1	-21254	ENSMUSG00000022419	Deptor	DEP domain containing MTOR-interacting protein
chr4	93149426	93149706	281	Ovary_peak_8233	69	.	7.12263	11.9287	6.9219	77	Distal Intergenic	4	93000839	93002202	1364	2	69136	uc008tou.1	-147224	ENSMUSG00000054000	Tusc1	tumor suppressor candidate 1
chr1	184228949	184229201	253	Ovary_peak_970	69	.	7.12263	11.9287	6.9219	158	Promoter	1	184230965	184233420	2456	1	67330	uc007dxz.2	-1764	ENSMUSG00000100147	1700047M11Rik	RIKEN cDNA 1700047M11 gene
chr6	133272836	133273061	226	Ovary_peak_9988	69	.	7.12263	11.9287	6.9219	172	Distal Intergenic	6	133242234	133245808	3575	1	232426	uc009eka.1	30602	ENSMUSG00000055594	5530400C23Rik	RIKEN cDNA 5530400C23 gene
chr11	68695909	68696115	207	Ovary_peak_1988	68	.	7.10648	11.8584	6.89398	103	Distal Intergenic	11	68702055	68708517	6463	1	320040	uc007jog.1	-5940	ENSMUSG00000046490	Rnf222	ring finger protein 222
chr1	160899848	160900214	367	Ovary_peak_807	68	.	7.10264	11.8419	6.87777	151	5' UTR	1	160641862	160887569	245708	2	23850	uc007ddv.1	-12279	ENSMUSG00000073530	Pappa2	pappalysin 2
chr12	70709407	70709687	281	Ovary_peak_2614	68	.	7.09882	11.8255	6.86197	163	Intron	12	70695393	70697803	2411	2	20663	uc007nsp.1	-11604	ENSMUSG00000034801	Sos2	SOS Ras/Rho guanine nucleotide exchange factor 2
chr6	28481678	28481931	254	Ovary_peak_9431	68	.	7.09499	11.8091	6.84631	129	Intron	6	28430348	28838832	408485	1	56463	uc009bct.1	51330	ENSMUSG00000001424	Snd1	staphylococcal nuclease and tudor domain containing 1
chr3	66526819	66527058	240	Ovary_peak_7424	68	.	7.64555	11.7964	6.8391	109	Distal Intergenic	3	66775649	66785063	9415	2	20429	uc008plc.1	258005	ENSMUSG00000027833	Shox2	short stature homeobox 2
chr4	47318348	47318613	266	Ovary_peak_8035	68	.	7.64555	11.7964	6.8391	102	Intron	4	47366177	47427796	61620	1	21812	uc008sun.1	-47564	ENSMUSG00000007613	Tgfbr1	transforming growth factor, beta receptor I
chr13	47431681	47431933	253	Ovary_peak_3136	68	.	7.08736	11.7767	6.82382	115	Distal Intergenic	13	47289372	47343360	53989	1	218215	uc007qhz.2	142309	ENSMUSG00000038068	Rnf144b	ring finger protein 144B
chr7	91430596	91430893	298	Ovary_peak_10450	68	.	7.08736	11.7767	6.82382	165	Exon	7	91394789	91519412	124624	2	11864	uc009ief.1	88519	ENSMUSG00000015709	Arnt2	aryl hydrocarbon receptor nuclear translocator 2
chr11	102077792	102078114	323	Ovary_peak_2196	68	.	7.08354	11.7605	6.8092	213	Intron	11	102057061	102091486	34426	2	15184	uc007lqu.1	13372	ENSMUSG00000008855	Hdac5	histone deacetylase 5
chr15	79795420	79795644	225	Ovary_peak_4377	67	.	7.06076	11.6654	6.72037	144	Distal Intergenic	15	79746243	79763076	16834	2	52609	uc007wux.1	-32344	ENSMUSG00000053411	Cbx7	chromobox 7
chr3	54811153	54811352	200	Ovary_peak_7372	67	.	7.40397	11.6417	6.70014	128	Distal Intergenic	3	54849391	54858964	9574	2	12427	uc008pfy.2	47612	ENSMUSG00000027793	Ccna1	cyclin A1
chr4	140325390	140325638	249	Ovary_peak_8495	67	.	7.40397	11.6417	6.70014	70	Exon	4	140301423	140330118	28696	2	18602	uc008vne.2	4480	ENSMUSG00000025330	Padi4	peptidyl arginine deiminase, type IV
chr11	68689026	68689332	307	Ovary_peak_1987	66	.	7.04942	11.6189	6.68565	157	Distal Intergenic	11	68642818	68685357	42540	2	83431	uc007jof.1	-3669	ENSMUSG00000018736	Ndel1	nudE neurodevelopment protein 1 like 1
chr14	21573392	21573602	211	Ovary_peak_3566	66	.	7.03812	11.5729	6.64184	57	Intron	14	21542952	21553784	10833	2	17423	uc007sks.1	-19608	ENSMUSG00000039308	Ndst2	N-deacetylase/N-sulfotransferase (heparan glucosaminyl) 2
chr7	103945045	103945307	263	Ovary_peak_10500	66	.	7.03436	11.5578	6.62792	123	Promoter	7	103945151	103947080	1930	1	23966	uc009iis.1	0	ENSMUSG00000048078	Tenm4	teneurin transmembrane protein 4
chr6	108331971	108332181	211	Ovary_peak_9854	65	.	7.02311	11.5126	6.58542	122	Exon	6	108366804	108390681	23878	1	16438	uc009ddj.1	-34623	ENSMUSG00000030102	Itpr1	inositol 1,4,5-trisphosphate receptor 1
chr2	35497028	35497227	200	Ovary_peak_6382	65	.	7.52433	11.4745	6.5508	32	Intron	2	35477501	35586514	109014	1	69601	uc008jks.2	19527	ENSMUSG00000026883	Dab2ip	disabled 2 interacting protein
chr2	43755932	43756333	402	Ovary_peak_6420	64	.	7.46968	11.3946	6.47521	133	Intron	2	43604344	44243143	638800	1	76117	uc008jox.1	151588	ENSMUSG00000049744	Arhgap15	Rho GTPase activating protein 15
chr13	44306069	44306389	321	Ovary_peak_3112	64	.	6.98586	11.3665	6.44974	136	Intron	13	43880554	43898501	17948	1	12522	uc007qgj.1	425515	ENSMUSG00000015396	Cd83	CD83 antigen
chr5	129386625	129386839	215	Ovary_peak_9190	64	.	6.97846	11.338	6.42415	175	Intron	5	129263669	129325933	62265	2	231760	uc008zsk.2	-60692	ENSMUSG00000029420	Rimbp2	RIMS binding protein 2
chr16	33676587	33676925	339	Ovary_peak_4685	63	.	6.949	11.2264	6.31847	153	Distal Intergenic	16	33684552	33722999	38448	1	77446	uc007zah.1	-7627	ENSMUSG00000075254	Heg1	heart development protein with EGF-like domains 1
chr13	90980655	90980855	201	Ovary_peak_3350	63	.	6.94534	11.2127	6.30647	88	Distal Intergenic	13	91023054	91044960	21907	2	435376	uc011zcl.1	64105	ENSMUSG00000078958	Atp6ap1l	ATPase, H+ transporting, lysosomal accessory protein 1-like
chr16	20372344	20372557	214	Ovary_peak_4604	63	.	6.94534	11.2127	6.30647	99	Intron	16	20331377	20335299	3923	2	27416	uc007ypo.1	-37045	ENSMUSG00000022822	Abcc5	ATP-binding cassette, sub-family C (CFTR/MRP), member 5
chr2	59276519	59276727	209	Ovary_peak_6494	63	.	6.94534	11.2127	6.30647	84	Distal Intergenic	2	59322710	59343078	20369	1	76747	uc008jti.2	-45983	ENSMUSG00000026989	Dapl1	death associated protein-like 1
chr15	90773612	90773928	317	Ovary_peak_4440	63	.	7.28733	11.2107	6.30647	159	Intron	15	90763707	90790179	26473	2	16564	uc007xhr.2	16251	ENSMUSG00000022629	Kif21a	kinesin family member 21A
chr10	67857598	67857882	285	Ovary_peak_1349	62	.	6.93256	11.1653	6.26572	150	Distal Intergenic	10	67646572	67741474	94903	2	71371	uc007fmj.1	-116124	ENSMUSG00000019947	Arid5b	AT rich interactive domain 5B (MRF1-like)
chr10	88924547	88924768	222	Ovary_peak_1447	62	.	6.93256	11.1653	6.26572	102	Intron	10	88871568	88906712	35145	2	237436	uc007gse.1	-17835	ENSMUSG00000074802	Gas2l3	growth arrest-specific 2 like 3
chr13	74907800	74908089	290	Ovary_peak_3289	62	.	6.93256	11.1653	6.26572	224	Promoter	13	74831734	74908086	76353	2	12380	uc007rfn.1	0	ENSMUSG00000021585	Cast	calpastatin
chr18	49991948	49992194	247	Ovary_peak_5674	62	.	6.93256	11.1653	6.26572	128	Promoter	18	49992667	50124739	132073	1	240283	uc008ewn.1	-473	ENSMUSG00000037416	Dmxl1	Dmx-like 1
chr19	4232260	4232522	263	Ovary_peak_5892	62	.	6.93256	11.1653	6.26572	140	Promoter	19	4232438	4233634	1197	1	69745	uc008fzn.2	0	ENSMUSG00000024854	Pold4	polymerase (DNA-directed), delta 4
chr18	53851868	53852087	220	Ovary_peak_5699	62	.	6.93256	11.1653	6.26572	51	Intron	18	53841377	53904201	62825	2	225523	uc008exy.1	52114	ENSMUSG00000048799	Cep120	centrosomal protein 120
chr6	52590338	52590708	371	Ovary_peak_9549	62	.	6.93256	11.1653	6.26572	177	Promoter	6	52496224	52590294	94071	2	58875	uc009byw.1	-44	ENSMUSG00000029776	Hibadh	3-hydroxyisobutyrate dehydrogenase
chr9	37167187	37167425	239	Ovary_peak_11598	62	.	6.93256	11.1653	6.26572	87	Distal Intergenic	9	37175191	37194156	18966	1	72927	uc009our.1	-7766	ENSMUSG00000046240	Hepacam	hepatocyte cell adhesion molecule
chr6	98012951	98013152	202	Ovary_peak_9798	62	.	6.93256	11.1653	6.26572	39	Distal Intergenic	6	97941777	97971352	29576	1	17342	uc009dbe.2	71174	ENSMUSG00000035158	Mitf	melanogenesis associated transcription factor
chr9	49628504	49628871	368	Ovary_peak_11660	62	.	6.93256	11.1653	6.26572	178	Distal Intergenic	9	49449695	49607174	157480	2	17967	uc009pjm.1	-21330	ENSMUSG00000039542	Ncam1	neural cell adhesion molecule 1
chr9	57718317	57718558	242	Ovary_peak_11721	62	.	6.93256	11.1653	6.26572	86	Distal Intergenic	9	57655937	57684600	28664	2	56380	uc009pvv.1	-33717	ENSMUSG00000004661	Arid3b	AT rich interactive domain 3B (BRIGHT-like)
chr8	127746850	127747140	291	Ovary_peak_11384	62	.	7.22103	11.1318	6.24954	148	Intron	8	127578095	127785051	206957	1	244667	uc009nyd.1	168755	ENSMUSG00000043051	Disc1	disrupted in schizophrenia 1
chr2	18702287	18702532	246	Ovary_peak_6280	62	.	6.9089	11.0788	6.20485	121	Distal Intergenic	2	18620649	18671232	50584	1	381350	uc008ima.1	81638	ENSMUSG00000037708	Spag6	sperm associated antigen 6
chr6	99594003	99594250	248	Ovary_peak_9808	62	.	6.9089	11.0788	6.20485	130	Intron	6	99575131	99616765	41635	2	66892	uc009dbr.1	22515	ENSMUSG00000093661	Eif4e3	eukaryotic translation initiation factor 4E member 3
chr18	50439371	50439588	218	Ovary_peak_5679	62	.	6.9089	11.0788	6.20485	108	Promoter	18	50438023	50442673	4651	1	225497	uc012bdb.1	1348	ENSMUSG00000035420	Fam170a	family with sequence similarity 170, member A
chr1	30116282	30116614	333	Ovary_peak_141	61	.	7.15355	10.9806	6.11461	169	Distal Intergenic	1	30859187	30920101	60915	2	213109	uc007ane.1	803487	ENSMUSG00000048874	Phf3	PHD finger protein 3
chr7	4977639	4977987	349	Ovary_peak_10100	60	.	6.87644	10.9627	6.09833	172	Intron	7	4981632	4983032	1401	1	319748	uc012exc.1	-3645	ENSMUSG00000074405	Zfp865	zinc finger protein 865
chr3	104060933	104061138	206	Ovary_peak_7599	60	.	6.87285	10.95	6.08641	68	Distal Intergenic	3	103820457	104024329	203873	2	99470	uc008qub.2	-36604	ENSMUSG00000052539	Magi3	membrane associated guanylate kinase, WW and PDZ domain containing 3
chr15	98768149	98768510	362	Ovary_peak_4476	60	.	7.22015	10.901	6.04099	175	Distal Intergenic	15	98761862	98764821	2960	2	22143	uc007xoj.1	-3328	ENSMUSG00000023004	Tuba1b	tubulin, alpha 1B
chr18	74848600	74848945	346	Ovary_peak_5807	59	.	6.83008	10.8017	5.94559	172	Intron	18	74874480	74931131	56652	1	17919	uc008fpr.1	-25535	ENSMUSG00000025885	Myo5b	myosin VB
chr8	10655009	10655245	237	Ovary_peak_10814	58	.	6.80186	10.7064	5.85367	135	Distal Intergenic	8	10924427	10928457	4031	2	665306	uc009kuy.1	273212	ENSMUSG00000038917	3930402G23Rik	RIKEN cDNA 3930402G23 gene
chr1	55154323	55154538	216	Ovary_peak_268	58	.	7.04691	10.6835	5.83348	83	Distal Intergenic	1	55144992	55148161	3170	1	15528	uc007bac.2	9331	ENSMUSG00000073676	Hspe1	heat shock protein 1 (chaperonin 10)
chr10	61055828	61056055	228	Ovary_peak_1310	58	.	7.04691	10.6835	5.83348	120	Promoter	10	61058232	61089133	30902	1	237362	uc007fgd.2	-2177	ENSMUSG00000020090	Npffr1	neuropeptide FF receptor 1
chr8	90059530	90059793	264	Ovary_peak_11160	58	.	7.04691	10.6835	5.83348	120	Distal Intergenic	8	90087806	90113096	25291	1	330820	uc009mqt.1	-28013	ENSMUSG00000069971	4933402J07Rik	RIKEN cDNA 4933402J07 gene
chr6	71929179	71929456	278	Ovary_peak_9650	57	.	6.77039	10.6023	5.75959	138	3' UTR	6	71911518	71934929	23412	1	20019	uc009chx.1	17661	ENSMUSG00000049553	Polr1a	polymerase (RNA) I polypeptide A
chr5	139865715	139865952	238	Ovary_peak_9257	57	.	6.76691	10.591	5.74835	92	Promoter	5	139865858	139872368	6511	1	80290	uc009agn.1	0	ENSMUSG00000044197	Gpr146	G protein-coupled receptor 146
chr11	32271406	32271642	237	Ovary_peak_1800	57	.	6.76691	10.591	5.74835	131	Exon	11	32247811	32328183	80373	1	268396	uc007ijq.1	23595	ENSMUSG00000040711	Sh3pxd2b	SH3 and PX domains 2B
chr9	95021769	95022109	341	Ovary_peak_11922	57	.	6.76691	10.591	5.74835	206	Intron	9	95301345	95307689	6345	2	54371	uc009raz.2	285580	ENSMUSG00000033350	Chst2	carbohydrate sulfotransferase 2
chrX	68585248	68585445	198	Ovary_peak_12311	57	.	6.76691	10.591	5.74835	92	Distal Intergenic	20	68617935	68672371	54437	1	53332	uc009tjt.1	-32490	ENSMUSG00000015214	Mtmr1	myotubularin related protein 1
chr11	88953696	88953916	221	Ovary_peak_2111	57	.	6.75237	10.5437	5.70284	64	Intron	11	88935155	88954378	19224	1	217071	uc007kwg.1	18541	ENSMUSG00000072553	Gm525	predicted gene 525
chr11	117094377	117094704	328	Ovary_peak_2290	57	.	6.75237	10.5437	5.70284	144	Intron	11	117127560	117223639	96080	1	53860	uc007mne.2	-32856	ENSMUSG00000059248	SEPTIN9	septin 9
chr15	23470875	23471076	202	Ovary_peak_4120	57	.	6.75237	10.5437	5.70284	13	Distal Intergenic	15	22966218	23404173	437956	1	320865	uc007vis.1	504657	ENSMUSG00000040420	Cdh18	cadherin 18
chr15	83479897	83480107	211	Ovary_peak_4398	57	.	6.75237	10.5437	5.70284	119	Intron	15	83405524	83425587	20064	2	223723	uc011zxd.1	-54310	ENSMUSG00000016757	Ttll12	tubulin tyrosine ligase-like family, member 12
chr16	94815136	94815358	223	Ovary_peak_4949	57	.	6.75237	10.5437	5.70284	91	Intron	16	94833026	94917126	84101	1	13548	uc008abh.2	-17668	ENSMUSG00000022897	Dyrk1a	dual-specificity tyrosine-(Y)-phosphorylation regulated kinase 1a
chr1	93353130	93353433	304	Ovary_peak_475	57	.	6.75237	10.5437	5.70284	124	Promoter	1	93312559	93355905	43347	2	18627	uc007cav.1	2472	ENSMUSG00000055866	Per2	period circadian clock 2
chr5	136758133	136758516	384	Ovary_peak_9237	57	.	6.75237	10.5437	5.70284	199	Intron	5	136750115	136778391	28277	2	13047	uc009aan.1	19875	ENSMUSG00000029705	Cux1	cut-like homeobox 1
chr18	36894700	36894906	207	Ovary_peak_5600	57	.	6.75237	10.5437	5.70284	33	Promoter	18	36894724	36895851	1128	1	71983	uc008eog.1	0	ENSMUSG00000006850	Tmco6	transmembrane and coiled-coil domains 6
chr7	108459218	108459420	203	Ovary_peak_10529	57	.	6.75237	10.5437	5.70284	126	Distal Intergenic	7	108465633	108494826	29194	1	56018	uc009ioh.1	-6213	ENSMUSG00000030688	Stard10	START domain containing 10
chr7	137690258	137690491	234	Ovary_peak_10678	57	.	6.75237	10.5437	5.70284	113	Promoter	7	137676040	137690895	14856	2	67872	uc009kad.2	404	ENSMUSG00000040331	Nsmce4a	NSE4 homolog A, SMC5-SMC6 complex component
chr4	43745021	43745256	236	Ovary_peak_8013	56	.	6.73232	10.4794	5.65045	25	Promoter	4	43742906	43747406	4501	1	71406	uc008sqy.1	2115	ENSMUSG00000028475	Spaar	small regulatory polypeptide of amino acid response
chr2	5404368	5404691	324	Ovary_peak_6214	55	.	6.98749	10.3836	5.55668	165	Intron	2	5214503	5635710	421208	2	227541	uc008ifp.1	231019	ENSMUSG00000039145	Camk1d	calcium/calmodulin-dependent protein kinase ID
chr12	73651015	73651266	252	Ovary_peak_2631	54	.	6.881	10.2836	5.46103	118	Intron	12	73637344	73681200	43857	1	67708	uc007nvr.1	13671	ENSMUSG00000034501	Pcnx4	pecanex homolog 4
chr2	135920676	135920901	226	Ovary_peak_6866	54	.	6.881	10.2836	5.46103	58	Intron	2	135883663	135895653	11991	1	76161	uc008mog.1	37013	ENSMUSG00000027270	Lamp5	lysosomal-associated membrane protein family, member 5
chr10	80037426	80037636	211	Ovary_peak_1403	54	.	6.6642	10.2668	5.44743	169	Promoter	10	80029866	80040041	10176	2	118445	uc007gdt.1	2405	ENSMUSG00000035397	Klf16	Kruppel-like factor 16
chr13	46317456	46317703	248	Ovary_peak_3126	53	.	6.63065	10.1655	5.34752	157	Distal Intergenic	13	46369090	46395484	26395	1	380842	uc007qhd.1	-51387	ENSMUSG00000063529	Stmnd1	stathmin domain containing 1
chr1	9762880	9763146	267	Ovary_peak_44	53	.	6.24219	10.159	5.34171	102	Intron	1	9713278	9738463	25186	2	70675	uc007ags.1	-24417	ENSMUSG00000045210	Vcpip1	valosin containing protein (p97)/p47 complex interacting protein 1
chr1	40227085	40227387	303	Ovary_peak_194	53	.	6.24219	10.159	5.34171	141	Distal Intergenic	1	40281925	40373022	91098	1	16177	uc007atv.1	-54538	ENSMUSG00000026072	Il1r1	interleukin 1 receptor, type I
chr1	61048857	61049087	231	Ovary_peak_308	53	.	6.24219	10.159	5.34171	138	Intron	1	61034758	61057164	22407	1	54167	uc011wlz.1	14099	ENSMUSG00000026009	Icos	inducible T cell co-stimulator
chr1	64060811	64061028	218	Ovary_peak_328	53	.	6.24219	10.159	5.34171	123	Distal Intergenic	1	64011301	64015573	4273	1	433315	uc007bgm.1	49510	ENSMUSG00000044689	Gm13749	predicted gene 13749
chr1	97533828	97534034	207	Ovary_peak_506	53	.	6.24219	10.159	5.34171	1	Intron	1	97484259	97564171	79913	2	20452	uc011wpu.1	30137	ENSMUSG00000040710	St8sia4	ST8 alpha-N-acetyl-neuraminide alpha-2,8-sialyltransferase 4
chr1	99970468	99970669	202	Ovary_peak_516	53	.	6.24219	10.159	5.34171	30	Intron	1	99717671	99992209	274539	2	18484	uc007cfo.1	21540	ENSMUSG00000026335	Pam	peptidylglycine alpha-amidating monooxygenase
chr1	103412781	103412999	219	Ovary_peak_529	53	.	6.24219	10.159	5.34171	158	Distal Intergenic	1	101994338	102382519	388182	1	241175	uc007cfz.1	1418443	ENSMUSG00000067028	Cntnap5b	contactin associated protein-like 5B
chr1	161967229	161967427	199	Ovary_peak_820	53	.	6.24219	10.159	5.34171	85	Distal Intergenic	1	161974511	162002913	28403	1	67647	uc007deb.2	-7084	ENSMUSG00000090394	4930523C07Rik	RIKEN cDNA 4930523C07 gene
chr1	154077253	154077453	201	Ovary_peak_768	53	.	6.24219	10.159	5.34171	4	Distal Intergenic	1	153731654	153937450	205797	2	69399	uc007cze.2	-139803	ENSMUSG00000032666	1700025G04Rik	RIKEN cDNA 1700025G04 gene
chr10	13224798	13225000	203	Ovary_peak_1095	53	.	6.24219	10.159	5.34171	16	Intron	10	13220834	13237081	16248	1	66848	uc007ekw.1	3964	ENSMUSG00000019810	Fuca2	fucosidase, alpha-L- 2, plasma
chr1	187803980	187804204	225	Ovary_peak_989	53	.	6.24219	10.159	5.34171	63	Distal Intergenic	1	187911611	187941189	29579	2	226791	uc007dzm.2	136985	ENSMUSG00000039246	Lyplal1	lysophospholipase-like 1
chr11	60353186	60353397	212	Ovary_peak_1931	53	.	6.24219	10.159	5.34171	81	Promoter	11	60351185	60372014	20830	1	268420	uc007jgd.2	2001	ENSMUSG00000042650	Alkbh5	alkB homolog 5, RNA demethylase
chr10	14123728	14124085	358	Ovary_peak_1099	53	.	6.24219	10.159	5.34171	177	3' UTR	10	14122391	14264842	142452	2	215798	uc007elk.1	140757	ENSMUSG00000039116	Adgrg6	adhesion G protein-coupled receptor G6
chr10	21102797	21103006	210	Ovary_peak_1138	53	.	6.24219	10.159	5.34171	93	Intron	10	21097106	21116384	19279	1	237320	uc007eoq.1	5691	ENSMUSG00000037542	Aldh8a1	aldehyde dehydrogenase 8 family, member A1
chr10	28476451	28476649	199	Ovary_peak_1179	53	.	6.24219	10.159	5.34171	166	Intron	10	28388201	28602555	214355	1	210757	uc007esq.1	88250	ENSMUSG00000049109	Themis	thymocyte selection associated
chr10	84348502	84348702	201	Ovary_peak_1427	53	.	6.24219	10.159	5.34171	61	Intron	10	84380361	84479192	98832	1	237422	uc007gkx.1	-31659	ENSMUSG00000035620	Ric8b	RIC8 guanine nucleotide exchange factor B
chr11	24744219	24744440	222	Ovary_peak_1778	53	.	6.24219	10.159	5.34171	95	Distal Intergenic	11	24621006	24630722	9717	2	100038617	uc011xsh.1	-113497	ENSMUSG00000073103	Gm10466	predicted gene 10466
chr11	28937904	28938153	250	Ovary_peak_1790	53	.	6.24219	10.159	5.34171	116	Distal Intergenic	11	29030751	29061828	31078	1	71701	uc007igp.1	-92598	ENSMUSG00000020464	Pnpt1	polyribonucleotide nucleotidyltransferase 1
chr11	56749445	56749647	203	Ovary_peak_1923	53	.	6.24219	10.159	5.34171	48	Distal Intergenic	11	56825193	57143746	318554	1	14799	uc007izr.2	-75546	ENSMUSG00000020524	Gria1	glutamate receptor, ionotropic, AMPA1 (alpha 1)
chr13	42958583	42958793	211	Ovary_peak_3102	53	.	6.24219	10.159	5.34171	155	Intron	13	42961616	43233881	272266	1	218194	uc007qfr.1	-2823	ENSMUSG00000054728	Phactr1	phosphatase and actin regulator 1
chr11	80436453	80436808	356	Ovary_peak_2060	53	.	6.24219	10.159	5.34171	197	Intron	11	80290549	80294028	3480	1	12569	uc007kmg.1	145904	ENSMUSG00000048895	Cdk5r1	cyclin-dependent kinase 5, regulatory subunit 1 (p35)
chr11	83740704	83740914	211	Ovary_peak_2083	53	.	6.24219	10.159	5.34171	77	Distal Intergenic	11	83755592	83776588	20997	1	78394	uc007kpz.2	-14678	ENSMUSG00000020677	Ddx52	DEAD (Asp-Glu-Ala-Asp) box polypeptide 52
chr11	105329715	105329929	215	Ovary_peak_2224	53	.	6.24219	10.159	5.34171	106	Distal Intergenic	11	105262968	105318049	55082	2	632687	uc007lxl.2	-11666	ENSMUSG00000078627	MARCHF10	membrane-associated ring finger (C3HC4) 10
chr12	33139788	33139987	200	Ovary_peak_2461	53	.	6.24219	10.159	5.34171	102	Distal Intergenic	12	33063654	33067808	4155	1	72123	uc007nie.2	76134	ENSMUSG00000090946	Ccdc71l	coiled-coil domain containing 71 like
chr12	47969177	47969387	211	Ovary_peak_2517	53	.	6.24219	10.159	5.34171	157	Distal Intergenic	12	47820765	47919762	98998	2	664883	uc007nme.2	-49415	ENSMUSG00000021047	Nova1	NOVA alternative splicing regulator 1
chr12	81005878	81006131	254	Ovary_peak_2671	53	.	6.24219	10.159	5.34171	119	Distal Intergenic	12	81208747	81214000	5254	2	12192	uc007oal.1	207869	ENSMUSG00000021127	Zfp36l1	zinc finger protein 36, C3H type-like 1
chr12	89983944	89984193	250	Ovary_peak_2738	53	.	6.24219	10.159	5.34171	81	Intron	12	89961320	91573373	1612054	1	18191	uc011ypu.1	22624	ENSMUSG00000066392	Nrxn3	neurexin III
chr13	12755465	12755689	225	Ovary_peak_2951	53	.	6.24219	10.159	5.34171	133	Distal Intergenic	13	12709608	12742662	33055	2	664862	uc007plv.1	-12803	NA	Gpr137b-ps	G protein-coupled receptor 137B, pseudogene
chr13	37473140	37473352	213	Ovary_peak_3072	53	.	6.24219	10.159	5.34171	104	Intron	13	37437214	37510905	73692	1	17084	uc007qcr.2	35926	ENSMUSG00000021423	Ly86	lymphocyte antigen 86
chr14	55708176	55708390	215	Ovary_peak_3707	53	.	6.24219	10.159	5.34171	37	Promoter	14	55680496	55710885	30390	2	239102	uc007txz.1	2495	ENSMUSG00000040721	Zfhx2	zinc finger homeobox 2
chr13	64101671	64101886	216	Ovary_peak_3225	53	.	6.24219	10.159	5.34171	131	Distal Intergenic	13	64159582	64190509	30928	2	15487	uc007qyf.1	88623	ENSMUSG00000033122	Hsd17b3	hydroxysteroid (17-beta) dehydrogenase 3
chr13	67174946	67175153	208	Ovary_peak_3236	53	.	6.24219	10.159	5.34171	77	Exon	13	67170334	67182481	12148	2	432769	uc007rac.1	7328	ENSMUSG00000058883	Zfp708	zinc finger protein 708
chr13	113030147	113030429	283	Ovary_peak_3461	53	.	6.24219	10.159	5.34171	183	Distal Intergenic	13	113078659	113134849	56191	1	77318	uc011zen.1	-48230	ENSMUSG00000049985	Ankrd55	ankyrin repeat domain 55
chr15	51823220	51823435	216	Ovary_peak_4234	53	.	6.24219	10.159	5.34171	126	Promoter	15	51794150	51823306	29157	2	19357	uc007vrd.2	0	ENSMUSG00000022314	Rad21	RAD21 cohesin complex component
chr15	102501808	102502123	316	Ovary_peak_4507	53	.	6.24219	10.159	5.34171	173	Promoter	15	102502223	102502297	75	2	751542	uc012aad.1	174	ENSMUSG00000076009	Mir688	microRNA 688
chr16	36874858	36875169	312	Ovary_peak_4718	53	.	6.24219	10.159	5.34171	158	Promoter	16	36792970	36874912	81943	2	106389	uc007zcy.1	0	ENSMUSG00000022838	Eaf2	ELL associated factor 2
chr14	86785008	86785333	326	Ovary_peak_3881	53	.	6.24219	10.159	5.34171	190	Distal Intergenic	14	87056130	87189721	133592	2	56419	uc007uua.1	404388	ENSMUSG00000022021	Diaph3	diaphanous related formin 3
chr14	98726262	98726567	306	Ovary_peak_3910	53	.	6.24219	10.159	5.34171	145	Distal Intergenic	14	98225085	98568762	343678	2	13134	uc007uut.1	-157500	ENSMUSG00000055639	Dach1	dachshund family transcription factor 1
chr14	98755542	98755917	376	Ovary_peak_3911	53	.	6.24219	10.159	5.34171	158	Distal Intergenic	14	98225085	98568762	343678	2	13134	uc007uut.1	-186780	ENSMUSG00000055639	Dach1	dachshund family transcription factor 1
chr15	25488110	25488321	212	Ovary_peak_4125	53	.	6.24219	10.159	5.34171	53	Distal Intergenic	15	25552305	25631705	79401	1	17909	uc007vja.1	-63984	ENSMUSG00000022272	Myo10	myosin X
chr15	41327712	41327944	233	Ovary_peak_4198	53	.	6.24219	10.159	5.34171	111	Intron	15	41280573	41652124	371552	1	170719	uc007vou.1	47139	ENSMUSG00000022307	Oxr1	oxidation resistance 1
chr3	9837300	9837529	230	Ovary_peak_7163	53	.	6.24219	10.159	5.34171	127	Distal Intergenic	3	9827436	9833679	6244	2	94212	uc008opf.2	-3621	ENSMUSG00000027508	Pag1	phosphoprotein associated with glycosphingolipid microdomains 1
chr3	90294935	90295162	228	Ovary_peak_7531	53	.	6.24219	10.159	5.34171	102	Promoter	3	90291948	90294935	2988	2	20615	uc008qck.2	0	ENSMUSG00000001018	Snapin	SNAP-associated protein
chr16	15053098	15053311	214	Ovary_peak_4579	53	.	6.24219	10.159	5.34171	173	Distal Intergenic	16	14906739	14938213	31475	1	66793	uc007yho.1	146359	ENSMUSG00000068617	Efcab1	EF-hand calcium binding domain 1
chr4	11412895	11413114	220	Ovary_peak_7880	53	.	6.24219	10.159	5.34171	69	Promoter	4	11413105	11454768	41664	1	66185	uc008rzo.1	0	ENSMUSG00000040720	Virma	vir like m6A methyltransferase associated
chr16	65849486	65849688	203	Ovary_peak_4838	53	.	6.24219	10.159	5.34171	91	Intron	16	65828858	65863311	34454	1	73569	uc007zql.2	20628	ENSMUSG00000091243	Vgll3	vestigial like family member 3
chr16	85756446	85756668	223	Ovary_peak_4908	53	.	6.24219	10.159	5.34171	59	Distal Intergenic	16	85794073	85803360	9288	2	11504	uc012aho.1	46692	ENSMUSG00000022893	Adamts1	a disintegrin-like and metallopeptidase (reprolysin type) with thrombospondin type 1 motif, 1
chr17	86379400	86379620	221	Ovary_peak_5395	53	.	6.24219	10.159	5.34171	81	Distal Intergenic	17	86384005	86439704	55700	2	78586	uc008dud.2	60084	ENSMUSG00000024135	Srbd1	S1 RNA binding domain 1
chr18	7851330	7851537	208	Ovary_peak_5457	53	.	6.24219	10.159	5.34171	75	Distal Intergenic	18	7868856	7929025	60170	1	225131	uc008eab.2	-17319	ENSMUSG00000024283	Wac	WW domain containing adaptor with coiled-coil
chr18	79113025	79113332	308	Ovary_peak_5838	53	.	6.24219	10.159	5.34171	151	Intron	18	78947117	79306130	359014	2	240427	uc008fsi.2	192798	ENSMUSG00000024548	Setbp1	SET binding protein 1
chr19	3549432	3549654	223	Ovary_peak_5888	53	.	6.24219	10.159	5.34171	107	Intron	19	3454928	3575749	120822	2	52036	uc008fwk.2	26095	ENSMUSG00000024908	Ppp6r3	protein phosphatase 6, regulatory subunit 3
chr19	12508313	12508706	394	Ovary_peak_5932	53	.	6.24219	10.159	5.34171	207	Distal Intergenic	19	12502395	12506600	4206	1	56093	uc008gua.1	5918	ENSMUSG00000040065	Pfpl	pore forming protein-like
chr4	59592479	59592678	200	Ovary_peak_8095	53	.	6.24219	10.159	5.34171	124	Promoter	4	59594435	59623747	29313	1	72479	uc008szy.2	-1757	ENSMUSG00000028383	Hsdl2	hydroxysteroid dehydrogenase like 2
chr2	11199961	11200236	276	Ovary_peak_6243	53	.	6.24219	10.159	5.34171	94	Intron	2	11094009	11222853	128845	1	18761	uc008iic.1	105952	ENSMUSG00000026778	Prkcq	protein kinase C, theta
chr2	12664071	12664286	216	Ovary_peak_6254	53	.	6.24219	10.159	5.34171	74	Distal Intergenic	2	12845668	12900244	54577	1	19212	uc008ijt.1	-181382	ENSMUSG00000026730	Pter	phosphotriesterase related
chr2	18740929	18741229	301	Ovary_peak_6281	53	.	6.24219	10.159	5.34171	168	Distal Intergenic	2	18620649	18671232	50584	1	381350	uc008ima.1	120280	ENSMUSG00000037708	Spag6	sperm associated antigen 6
chr3	7837926	7838129	204	Ovary_peak_7154	53	.	6.24219	10.159	5.34171	82	Distal Intergenic	3	7572077	7613427	41351	2	16196	uc008ook.1	-224499	ENSMUSG00000040329	Il7	interleukin 7
chr5	58105235	58105493	259	Ovary_peak_8841	53	.	6.24219	10.159	5.34171	166	Intron	5	57961323	58109158	147836	2	319216	uc008xls.1	3665	ENSMUSG00000097216	4932441J04Rik	RIKEN cDNA 4932441J04 gene
chr3	19766893	19767096	204	Ovary_peak_7192	53	.	6.24219	10.159	5.34171	150	Distal Intergenic	3	19794871	19798984	4114	1	70808	uc012cnt.1	-27775	NA	4632415L05Rik	RRS1 ribosome biogenesis regulator homolog pseudogene
chr3	53312204	53312633	430	Ovary_peak_7356	53	.	6.24219	10.159	5.34171	89	Distal Intergenic	3	53317860	53326942	9083	2	242022	uc008pex.1	14309	ENSMUSG00000037016	Frem2	Fras1 related extracellular matrix protein 2
chr3	73651136	73651411	276	Ovary_peak_7453	53	.	6.24219	10.159	5.34171	106	Distal Intergenic	3	73452338	73512337	60000	2	12038	uc008pmx.1	-138799	ENSMUSG00000027792	Bche	butyrylcholinesterase
chr5	105775467	105775959	493	Ovary_peak_9052	53	.	6.24219	10.159	5.34171	302	Promoter	5	105752045	105775491	23447	2	634650	uc008ylc.2	0	ENSMUSG00000092021	Gbp11	guanylate binding protein 11
chr6	142142827	142143033	207	Ovary_peak_10041	53	.	6.24219	10.159	5.34171	128	Distal Intergenic	6	142057730	142134670	76941	2	28254	uc009eox.2	-8157	ENSMUSG00000079262	Slco1a6	solute carrier organic anion transporter family, member 1a6
chr7	103797396	103797711	316	Ovary_peak_10496	53	.	6.24219	10.159	5.34171	111	Intron	7	103792509	103880790	88282	1	23966	uc009iir.1	4887	ENSMUSG00000048078	Tenm4	teneurin transmembrane protein 4
chr3	115345579	115345879	301	Ovary_peak_7634	53	.	6.24219	10.159	5.34171	172	Distal Intergenic	3	115413351	115417973	4623	2	13609	uc008rbo.2	72094	ENSMUSG00000045092	S1pr1	sphingosine-1-phosphate receptor 1
chr3	123680009	123680222	214	Ovary_peak_7665	53	.	6.24219	10.159	5.34171	64	Distal Intergenic	3	123229084	123393770	164687	2	83398	uc008rfq.1	-286239	ENSMUSG00000027977	Ndst3	N-deacetylase/N-sulfotransferase (heparan glucosaminyl) 3
chr3	126396259	126396545	287	Ovary_peak_7676	53	.	6.24219	10.159	5.34171	93	Intron	3	126486873	126511403	24531	1	108058	uc008rgr.1	-90328	ENSMUSG00000053819	Camk2d	calcium/calmodulin-dependent protein kinase II, delta
chr3	132518423	132518807	385	Ovary_peak_7713	53	.	6.24219	10.159	5.34171	199	Intron	3	132545659	132613255	67597	2	114249	uc008rkc.1	94448	ENSMUSG00000040998	Npnt	nephronectin
chr3	158913801	158914003	203	Ovary_peak_7843	53	.	6.24219	10.159	5.34171	178	Distal Intergenic	3	159158397	159192919	34523	1	76131	uc008rvy.2	-244394	ENSMUSG00000028175	Depdc1a	DEP domain containing 1a
chr4	11232683	11233001	319	Ovary_peak_7878	53	.	6.24219	10.159	5.34171	130	Intron	4	11192226	11249278	57053	2	381510	uc008rzi.1	16277	ENSMUSG00000045205	Dpy19l4	dpy-19-like 4 (C. elegans)
chr8	42502332	42502571	240	Ovary_peak_10965	53	.	6.24219	10.159	5.34171	149	Promoter	8	42482808	42502472	19665	2	14300	uc012gcs.1	0	ENSMUSG00000031590	Frg1	FSHD region gene 1
chr4	15920195	15920515	321	Ovary_peak_7901	53	.	6.24219	10.159	5.34171	161	Distal Intergenic	4	15924268	15929268	5001	2	209212	uc008sbo.1	8753	ENSMUSG00000041153	Osgin2	oxidative stress induced growth inhibitor family member 2
chr4	16442990	16443218	229	Ovary_peak_7904	53	.	6.24219	10.159	5.34171	91	Distal Intergenic	4	16050522	16090645	40124	2	192656	uc012das.1	-352345	ENSMUSG00000041135	Ripk2	receptor (TNFRSF)-interacting serine-threonine kinase 2
chrX	91611575	91611774	200	Ovary_peak_12395	53	.	6.24219	10.159	5.34171	79	Promoter	20	91612449	91662431	49983	1	68316	uc012hmd.1	-675	ENSMUSG00000079508	Apoo	apolipoprotein O
chr4	71143390	71143612	223	Ovary_peak_8139	53	.	6.24219	10.159	5.34171	116	Distal Intergenic	4	71778176	71806462	28287	2	21885	uc012dgc.1	662850	ENSMUSG00000008305	Tle1	transducin-like enhancer of split 1
chr4	148651845	148652072	228	Ovary_peak_8533	53	.	6.24219	10.159	5.34171	148	Intron	4	148550430	148681807	131378	2	16561	uc008vvy.1	29735	ENSMUSG00000063077	Kif1b	kinesin family member 1B
chr5	3913529	3914030	502	Ovary_peak_8596	53	.	6.24219	10.159	5.34171	329	Distal Intergenic	5	3928054	3954765	26712	1	100986	uc008wib.1	-14024	ENSMUSG00000040407	Akap9	A kinase (PRKA) anchor protein (yotiao) 9
chr5	8074629	8074851	223	Ovary_peak_8613	53	.	6.24219	10.159	5.34171	52	3' UTR	5	8056542	8069245	12704	1	109552	uc008wji.1	18087	ENSMUSG00000003161	Sri	sorcin
chr5	30265830	30266078	249	Ovary_peak_8701	53	.	6.24219	10.159	5.34171	168	Intron	5	30339701	30346508	6808	1	16193	uc008wuu.1	-73623	ENSMUSG00000025746	Il6	interleukin 6
chr5	89443981	89444193	213	Ovary_peak_8964	53	.	6.24219	10.159	5.34171	86	Intron	5	89457159	89668681	211523	1	54403	uc012dyd.1	-12966	ENSMUSG00000060961	Slc4a4	solute carrier family 4 (anion exchanger), member 4
chr5	107596837	107597124	288	Ovary_peak_9063	53	.	6.24219	10.159	5.34171	151	Intron	5	107535589	107718614	183026	2	21814	uc008ylz.2	121490	ENSMUSG00000029287	Tgfbr3	transforming growth factor, beta receptor III
chr5	120249024	120249223	200	Ovary_peak_9137	53	.	6.24219	10.159	5.34171	170	Distal Intergenic	5	120284672	120335227	50556	1	21388	uc008zgz.2	-35449	ENSMUSG00000018263	Tbx5	T-box 5
chr5	126922267	126922516	250	Ovary_peak_9174	53	.	6.24219	10.159	5.34171	123	Distal Intergenic	5	127722196	128046160	323965	1	208213	uc008zry.2	-799680	ENSMUSG00000034324	Tmem132c	transmembrane protein 132C
chr5	137091454	137091654	201	Ovary_peak_9239	53	.	6.24219	10.159	5.34171	111	Distal Intergenic	5	136838165	137043301	205137	2	13047	uc009aat.1	-48153	ENSMUSG00000029705	Cux1	cut-like homeobox 1
chr5	148312535	148312744	210	Ovary_peak_9306	53	.	6.24219	10.159	5.34171	17	Intron	5	148333406	148360077	26672	1	72587	uc009aof.2	-20662	ENSMUSG00000029647	Pan3	PAN3 poly(A) specific ribonuclease subunit
chr6	23531440	23531656	217	Ovary_peak_9418	53	.	6.24219	10.159	5.34171	130	Intron	6	23598869	23600305	1437	2	386611	uc009bbk.1	68649	ENSMUSG00000051956	Rnf133	ring finger protein 133
chr6	72013401	72013804	404	Ovary_peak_9652	53	.	6.24219	10.159	5.34171	182	Distal Intergenic	6	72047607	72104564	56958	1	20454	uc009chy.1	-33803	ENSMUSG00000056091	St3gal5	ST3 beta-galactoside alpha-2,3-sialyltransferase 5
chr6	106273638	106273873	236	Ovary_peak_9840	53	.	6.24219	10.159	5.34171	142	Intron	6	106459362	106622930	163569	1	269784	uc009dcw.1	-185489	ENSMUSG00000064293	Cntn4	contactin 4
chr6	117410216	117410428	213	Ovary_peak_9904	53	.	6.24219	10.159	5.34171	82	Distal Intergenic	6	117118553	117131386	12834	1	20315	uc009dku.2	291663	ENSMUSG00000061353	Cxcl12	chemokine (C-X-C motif) ligand 12
chr7	30529420	30529636	217	Ovary_peak_10200	53	.	6.24219	10.159	5.34171	61	Distal Intergenic	7	30508587	30512034	3448	2	76718	uc012fhi.1	-17386	ENSMUSG00000049123	Catsperg2	cation channel sperm associated auxiliary subunit gamma 2
chr7	80305796	80306011	216	Ovary_peak_10398	53	.	6.24219	10.159	5.34171	22	Distal Intergenic	7	80520406	80564785	44380	1	244058	uc009hqz.2	-214395	ENSMUSG00000070509	Rgma	repulsive guidance molecule family member A
chr7	102535909	102536121	213	Ovary_peak_10486	53	.	6.24219	10.159	5.34171	126	Distal Intergenic	7	103359147	104057064	697918	1	23966	uc009iio.1	-823026	ENSMUSG00000048078	Tenm4	teneurin transmembrane protein 4
chr7	127723628	127723828	201	Ovary_peak_10628	53	.	6.24219	10.159	5.34171	107	Distal Intergenic	7	127741139	127741989	851	1	78552	uc012fta.1	-17311	ENSMUSG00000044141	E130201H02Rik	Y box protein 1 pseudogene
chr7	138900405	138900684	280	Ovary_peak_10691	53	.	6.24219	10.159	5.34171	107	Distal Intergenic	7	138703905	138715412	11508	1	12237	uc009kbq.1	196500	ENSMUSG00000066979	Bub3	BUB3 mitotic checkpoint protein
chr8	94080237	94080447	211	Ovary_peak_11188	53	.	6.24219	10.159	5.34171	36	Intron	8	93837424	94192332	354909	1	26383	uc009mst.2	242813	ENSMUSG00000055932	Fto	fat mass and obesity associated
chr8	115206176	115206382	207	Ovary_peak_11312	53	.	6.24219	10.159	5.34171	197	Intron	8	115093943	115406607	312665	1	170571	uc012glb.1	112233	ENSMUSG00000031772	Cntnap4	contactin associated protein-like 4
chr9	5763770	5764003	234	Ovary_peak_11434	53	.	6.24219	10.159	5.34171	216	Distal Intergenic	9	6168612	6377519	208908	1	71785	uc009oby.1	-404609	ENSMUSG00000032006	Pdgfd	platelet-derived growth factor, D polypeptide
chr9	24778786	24779014	229	Ovary_peak_11527	53	.	6.24219	10.159	5.34171	76	Distal Intergenic	9	24913884	24914951	1068	2	80517	uc009opi.1	135937	ENSMUSG00000008429	Herpud2	HERPUD family member 2
chr9	29269646	29269850	205	Ovary_peak_11552	53	.	6.24219	10.159	5.34171	143	Intron	9	28803549	29219528	415980	2	235106	uc009oqt.1	-50118	ENSMUSG00000059974	Ntm	neurotrimin
chr9	50028897	50029113	217	Ovary_peak_11664	53	.	6.24219	10.159	5.34171	50	Distal Intergenic	9	50302630	50313744	11115	1	76509	uc009pjo.1	-273517	ENSMUSG00000032068	Plet1	placenta expressed transcript 1
chr9	72539849	72540116	268	Ovary_peak_11815	53	.	6.24219	10.159	5.34171	125	Intron	9	72517759	72568594	50836	1	17999	uc009qqf.1	22090	ENSMUSG00000032216	Nedd4	neural precursor cell expressed, developmentally down-regulated 4
chr9	87274800	87275000	201	Ovary_peak_11882	53	.	6.24219	10.159	5.34171	70	Distal Intergenic	9	87086798	87150367	63570	2	382090	uc009qyg.1	-124433	ENSMUSG00000056919	Cep162	centrosomal protein 162
chrX	94715824	94716131	308	Ovary_peak_12408	53	.	6.24219	10.159	5.34171	153	Distal Intergenic	20	94536885	94572548	35664	2	245527	uc009tuu.2	-143276	ENSMUSG00000034457	Eda2r	ectodysplasin A2 receptor
chrX	159789963	159790194	232	Ovary_peak_12632	53	.	6.24219	10.159	5.34171	17	Distal Intergenic	20	159951836	159987579	35744	2	14829	uc009uuu.1	197385	ENSMUSG00000031364	Grpr	gastrin releasing peptide receptor
chr1	56814849	56815071	223	Ovary_peak_282	53	.	6.24174	10.157	5.34171	182	Distal Intergenic	1	56692893	56694295	1403	2	71066	uc007bar.1	-120554	ENSMUSG00000045336	Hsfy2	heat shock transcription factor, Y-linked 2
chr12	119047821	119048114	294	Ovary_peak_2879	53	.	6.24174	10.157	5.34171	143	Distal Intergenic	12	119082334	119117179	34846	1	217946	uc007pid.1	-34220	ENSMUSG00000021175	Cdca7l	cell division cycle associated 7 like
chr13	29806893	29807114	222	Ovary_peak_3025	53	.	6.24174	10.157	5.34171	115	Intron	13	29417175	29947457	530283	2	68916	uc007pyn.1	140343	ENSMUSG00000006191	Cdkal1	CDK5 regulatory subunit associated protein 1-like 1
chr13	63501493	63501702	210	Ovary_peak_3222	53	.	6.24174	10.157	5.34171	139	5' UTR	13	63406017	63533053	127037	2	14088	uc007qxp.1	31351	ENSMUSG00000021461	Fancc	Fanconi anemia, complementation group C
chr5	148705267	148705581	315	Ovary_peak_9310	53	.	6.24174	10.157	5.34171	197	Promoter	5	148690017	148706378	16362	2	71706	uc009aol.1	797	ENSMUSG00000029650	Slc46a3	solute carrier family 46, member 3
chr5	86419344	86419554	211	Ovary_peak_8954	53	.	6.24174	10.157	5.34171	178	Distal Intergenic	5	86441050	86494608	53559	2	12617	uc008xxc.2	75054	ENSMUSG00000029253	Cenpc1	centromere protein C1
chr14	46920381	46920662	282	Ovary_peak_3663	53	.	6.23836	10.142	5.34171	86	Distal Intergenic	14	46999142	47003281	4140	1	100041724	uc007thc.1	-78480	ENSMUSG00000079261	Gm15217	predicted gene 15217
chr3	51769464	51769671	208	Ovary_peak_7346	53	.	6.23836	10.142	5.34171	64	Intron	3	51491535	51908928	417394	2	433586	uc008pef.2	139257	ENSMUSG00000061143	Maml3	mastermind like transcriptional coactivator 3
chr2	18194460	18194667	208	Ovary_peak_6276	53	.	6.79198	10.1344	5.34171	126	Intron	2	18127960	18314457	186498	2	13418	uc008ilt.2	119790	ENSMUSG00000026740	Dnajc1	DnaJ heat shock protein family (Hsp40) member C1
chr1	72188509	72188708	200	Ovary_peak_353	53	.	6.23231	10.1154	5.34171	158	Distal Intergenic	1	72205807	72258881	53075	2	381269	uc007bkg.2	70173	ENSMUSG00000039395	Mreg	melanoregulin
chr1	130807010	130807235	226	Ovary_peak_652	53	.	6.23231	10.1154	5.34171	203	Distal Intergenic	1	130484776	130488876	4101	2	12767	uc007clt.1	-318134	ENSMUSG00000045382	Cxcr4	chemokine (C-X-C motif) receptor 4
chr10	6886773	6887019	247	Ovary_peak_1068	53	.	6.23231	10.1154	5.34171	137	Intron	10	6791664	6806262	14599	2	70337	uc007ehp.1	-80511	ENSMUSG00000019762	Iyd	iodotyrosine deiodinase
chr10	64907630	64907915	286	Ovary_peak_1327	53	.	6.23231	10.1154	5.34171	137	Distal Intergenic	10	63550244	63553003	2760	2	216028	uc007fkl.1	-1354627	ENSMUSG00000042846	Lrrtm3	leucine rich repeat transmembrane neuronal 3
chr12	45350125	45350323	199	Ovary_peak_2508	53	.	6.23231	10.1154	5.34171	178	Intron	12	45370141	45414422	44282	1	67452	uc007nlq.1	-19818	ENSMUSG00000036257	Pnpla8	patatin-like phospholipase domain containing 8
chr12	83223476	83223693	218	Ovary_peak_2681	53	.	6.23231	10.1154	5.34171	183	Distal Intergenic	12	83270407	83552771	282365	1	217692	uc007ocu.2	-46714	ENSMUSG00000042700	Sipa1l1	signal-induced proliferation-associated 1 like 1
chr12	90990605	90990824	220	Ovary_peak_2749	53	.	6.23231	10.1154	5.34171	95	Intron	12	91050923	91571883	520961	1	18191	uc007oke.1	-60099	ENSMUSG00000066392	Nrxn3	neurexin III
chr14	69601184	69601388	205	Ovary_peak_3798	53	.	6.23231	10.1154	5.34171	167	Distal Intergenic	14	69647346	69659458	12113	1	20855	uc007ulz.1	-45958	ENSMUSG00000014813	Stc1	stanniocalcin 1
chr15	10095011	10095244	234	Ovary_peak_4066	53	.	6.23231	10.1154	5.34171	191	Distal Intergenic	15	10106993	10249745	142753	1	19116	uc007vfs.2	-11749	ENSMUSG00000005268	Prlr	prolactin receptor
chr15	30618111	30618315	205	Ovary_peak_4149	53	.	6.23231	10.1154	5.34171	155	Intron	15	30850433	30959098	108666	1	18163	uc007vka.1	-232118	ENSMUSG00000022240	Ctnnd2	catenin (cadherin associated protein), delta 2
chr17	9078741	9078939	199	Ovary_peak_4994	53	.	6.23231	10.1154	5.34171	17	Intron	17	9042850	9179513	136664	1	23984	uc008aju.1	35891	ENSMUSG00000023868	Pde10a	phosphodiesterase 10A
chr18	74534162	74534428	267	Ovary_peak_5803	53	.	6.23231	10.1154	5.34171	112	Distal Intergenic	18	74602273	74818714	216442	1	17919	uc008fpo.1	-67845	ENSMUSG00000025885	Myo5b	myosin VB
chr2	48191303	48191629	327	Ovary_peak_6434	53	.	6.23231	10.1154	5.34171	145	Distal Intergenic	2	48669629	48758784	89156	1	11480	uc008jpn.2	-478000	ENSMUSG00000052155	Acvr2a	activin receptor IIA
chr2	100878596	100878792	197	Ovary_peak_6685	53	.	6.23231	10.1154	5.34171	111	Distal Intergenic	2	101400938	101461203	60266	2	68170	uc008lhg.1	582411	ENSMUSG00000027165	B230118H07Rik	RIKEN cDNA B230118H07 gene
chr3	57726948	57727162	215	Ovary_peak_7388	53	.	6.23231	10.1154	5.34171	173	Distal Intergenic	3	57645817	57651679	5863	2	18645	uc008phn.2	-75269	ENSMUSG00000027805	Pfn2	profilin 2
chr3	97167551	97167784	234	Ovary_peak_7569	53	.	6.23231	10.1154	5.34171	126	Distal Intergenic	3	97214140	97215102	963	2	258272	uc008qov.1	47318	ENSMUSG00000051392	Olfr1402	olfactory receptor 1402
chr3	112094933	112095161	229	Ovary_peak_7630	53	.	6.23231	10.1154	5.34171	90	Distal Intergenic	3	112950574	112959645	9072	2	545562	uc008rav.2	864484	ENSMUSG00000083079	Amy2b	amylase 2b
chr3	131850148	131850485	338	Ovary_peak_7709	53	.	6.23231	10.1154	5.34171	162	Distal Intergenic	3	131748256	131843268	95013	1	56811	uc008rjw.2	101892	ENSMUSG00000028031	Dkk2	dickkopf WNT signaling pathway inhibitor 2
chr3	149238724	149238943	220	Ovary_peak_7789	53	.	6.23231	10.1154	5.34171	37	Intron	3	148551905	148652444	100540	2	99633	uc008rsc.1	-586280	ENSMUSG00000028184	Adgrl2	adhesion G protein-coupled receptor L2
chr5	45480503	45480703	201	Ovary_peak_8791	53	.	6.23231	10.1154	5.34171	117	Distal Intergenic	5	44863372	45190946	327575	2	16826	uc008xiu.1	-289557	ENSMUSG00000039706	Ldb2	LIM domain binding 2
chr5	97277671	97277919	249	Ovary_peak_8994	53	.	6.23231	10.1154	5.34171	69	Distal Intergenic	5	97240069	97263925	23857	1	11745	uc008yfn.1	37602	ENSMUSG00000029484	Anxa3	annexin A3
chr1	133227227	133227443	217	Ovary_peak_664	53	.	6.23231	10.1154	5.34171	59	Promoter	1	133191565	133229647	38083	2	14270	uc007cni.1	2204	ENSMUSG00000026425	Srgap2	SLIT-ROBO Rho GTPase activating protein 2
chr3	102800029	102800256	228	Ovary_peak_7592	53	.	6.23231	10.1154	5.34171	40	Promoter	3	102799663	102807837	8175	1	66641	uc008qsf.1	366	ENSMUSG00000027854	Sike1	suppressor of IKBKE 1
chr3	108357663	108357942	280	Ovary_peak_7613	53	.	6.23231	10.1154	5.34171	101	Promoter	3	108357260	108357320	61	2	100217438	uc012cwd.1	-343	NA	Scarna2	small Cajal body-specific RNA 2
chr6	45523660	45523865	206	Ovary_peak_9516	53	.	6.23231	10.1154	5.34171	195	Intron	6	45010060	47251370	2241311	1	66797	uc009bst.2	513600	ENSMUSG00000039419	Cntnap2	contactin associated protein-like 2
chr7	70222144	70222365	222	Ovary_peak_10353	53	.	6.23231	10.1154	5.34171	47	Distal Intergenic	7	70243578	70357412	113835	2	11441	uc009vel.1	135047	ENSMUSG00000030525	Chrna7	cholinergic receptor, nicotinic, alpha polypeptide 7
chr7	96122803	96123127	325	Ovary_peak_10467	53	.	6.23231	10.1154	5.34171	124	Distal Intergenic	7	96288231	96487297	199067	2	72759	uc009ifw.2	364170	ENSMUSG00000039428	Tmem135	transmembrane protein 135
chr8	70699272	70699560	289	Ovary_peak_11068	53	.	6.23231	10.1154	5.34171	190	Distal Intergenic	8	70800427	70871603	71177	1	72281	uc009lwe.2	-100867	ENSMUSG00000053886	Sh2d4a	SH2 domain containing 4A
chr9	56207188	56207516	329	Ovary_peak_11706	53	.	6.23231	10.1154	5.34171	137	Intron	9	56048936	56265857	216922	2	244895	uc009psz.2	58341	ENSMUSG00000074305	Peak1	pseudopodium-enriched atypical kinase 1
chr11	99056365	99056698	334	Ovary_peak_2171	53	.	6.23162	10.1124	5.34171	166	Distal Intergenic	11	99070362	99092331	21970	2	57376	uc007lii.1	35633	ENSMUSG00000037935	Smarce1	SWI/SNF related, matrix associated, actin dependent regulator of chromatin, subfamily e, member 1
chr18	35911669	35911939	271	Ovary_peak_5592	53	.	6.59743	10.0671	5.34171	210	Distal Intergenic	18	35893332	35900208	6877	2	72512	uc008emv.3	-11461	ENSMUSG00000024349	Tmem173	transmembrane protein 173
chr2	4388547	4388804	258	Ovary_peak_6207	53	.	6.21817	10.054	5.34171	89	Intron	2	4322022	4535089	213068	1	209630	uc008ies.2	66525	ENSMUSG00000026657	Frmd4a	FERM domain containing 4A
chr14	56149356	56149560	205	Ovary_peak_3711	53	.	6.21481	10.0396	5.34171	85	Distal Intergenic	14	56137815	56143802	5988	2	18185	uc007tyv.2	-5554	ENSMUSG00000040632	Nrl	neural retina leucine zipper gene
chr6	81652792	81653043	252	Ovary_peak_9695	53	.	6.5813	10.02	5.34171	144	Distal Intergenic	6	81846593	81846670	78	2	723871	uc012enr.1	193627	ENSMUSG00000106253	Mir468	microRNA 468
chr14	75683932	75684199	268	Ovary_peak_3835	53	.	6.5813	10.02	5.34171	96	Promoter	14	75684180	75744233	60054	1	67302	uc007uqs.1	0	ENSMUSG00000022000	Zc3h13	zinc finger CCCH type containing 13
chr19	12870638	12870902	265	Ovary_peak_5935	53	.	6.5813	10.02	5.34171	139	Promoter	19	12838018	12870613	32596	2	664779	uc008guo.2	-25	ENSMUSG00000024695	Gm44505	predicted readthrough transcript (NMD candidate), 44505
chr5	138696890	138697165	276	Ovary_peak_9253	53	.	6.5813	10.02	5.34171	124	Promoter	5	138696710	138700623	3914	1	66096	uc009afd.2	180	ENSMUSG00000050552	Lamtor4	late endosomal/lysosomal adaptor, MAPK and MTOR activator 4
chr10	23029164	23029368	205	Ovary_peak_1147	53	.	6.20812	10.011	5.34171	138	Intron	10	22823974	23069709	245736	2	14051	uc007ept.1	40341	ENSMUSG00000010461	Eya4	EYA transcriptional coactivator and phosphatase 4
chr12	120492983	120493227	245	Ovary_peak_2893	53	.	6.20812	10.011	5.34171	160	Distal Intergenic	12	120439936	120476749	36814	2	320910	uc007pim.1	-16234	ENSMUSG00000025321	Itgb8	integrin beta 8
chr13	34071838	34072040	203	Ovary_peak_3047	53	.	6.20812	10.011	5.34171	181	Intron	13	34059022	34080334	21313	1	18105	uc011yyg.1	12816	ENSMUSG00000046949	Nqo2	N-ribosyldihydronicotinamide quinone reductase 2
chr3	68391699	68391918	220	Ovary_peak_7432	53	.	6.20144	9.9826	5.34171	198	Intron	3	68376290	68430404	54115	1	30953	uc008plt.2	15409	ENSMUSG00000027777	Schip1	schwannomin interacting protein 1
chr9	102561513	102561740	228	Ovary_peak_11973	53	.	6.20144	9.9826	5.34171	138	Distal Intergenic	9	102528626	102536574	7949	1	69010	uc009rft.2	32887	ENSMUSG00000035048	Anapc13	anaphase promoting complex subunit 13
chr13	47096495	47096711	217	Ovary_peak_3133	53	.	6.1981	9.96853	5.34171	106	Intron	13	47107926	47110219	2294	2	105193	uc007qhp.2	13508	ENSMUSG00000044231	Nhlrc1	NHL repeat containing 1
chr11	64696100	64696333	234	Ovary_peak_1961	53	.	6.19477	9.95452	5.34171	119	Distal Intergenic	11	64792537	64815578	23042	1	68626	uc007jks.2	-96204	ENSMUSG00000020549	Elac2	elaC ribonuclease Z 2
chr13	53909198	53909396	199	Ovary_peak_3176	53	.	6.19477	9.95452	5.34171	19	Distal Intergenic	13	54146553	54151027	4475	2	13488	uc011yzm.1	241631	ENSMUSG00000021478	Drd1	dopamine receptor D1
chr10	95560258	95560550	293	Ovary_peak_1488	53	.	6.19144	9.94057	5.33472	160	Distal Intergenic	10	95403297	95508152	104856	1	216238	uc007gwv.1	156961	ENSMUSG00000036499	Eea1	early endosome antigen 1
chr14	60334885	60335116	232	Ovary_peak_3737	53	.	6.19144	9.94057	5.33472	99	Intron	14	60266578	60303878	37301	2	50769	uc007ues.1	-31007	ENSMUSG00000021983	Atp8a2	ATPase, aminophospholipid transporter-like, class I, type 8A, member 2
chr2	102427238	102427439	202	Ovary_peak_6696	53	.	6.72272	9.92311	5.31866	86	Intron	2	102390178	102483197	93020	1	210622	uc012caf.1	37060	ENSMUSG00000027188	Pamr1	peptidase domain containing associated with muscle regeneration 1
chr1	141350909	141351167	259	Ovary_peak_721	52	.	6.17485	9.87184	5.27051	96	Promoter	1	141351350	141390665	39316	1	12316	uc007cwh.1	-183	ENSMUSG00000033952	Aspm	abnormal spindle microtubule assembly
chr11	86250400	86250641	242	Ovary_peak_2098	52	.	6.17485	9.87184	5.27051	135	Distal Intergenic	11	86298159	86312509	14351	1	76892	uc007ksl.1	-47518	ENSMUSG00000020521	Rnft1	ring finger protein, transmembrane 1
chr16	13588420	13588630	211	Ovary_peak_4569	52	.	6.17485	9.87184	5.27051	67	Intron	16	13538057	13668263	130207	2	74108	uc007ygc.1	79633	ENSMUSG00000022685	Parn	poly(A)-specific ribonuclease (deadenylation nuclease)
chr2	150505629	150505835	207	Ovary_peak_6939	52	.	6.17485	9.87184	5.27051	146	Downstream	2	150506440	150514873	8434	2	114889	uc008muh.1	9038	ENSMUSG00000033080	Vsx1	visual system homeobox 1
chr5	151694981	151695231	251	Ovary_peak_9338	52	.	6.17485	9.87184	5.27051	132	Distal Intergenic	5	151755182	151789556	34375	1	16591	uc009auk.2	-59951	ENSMUSG00000058488	Kl	klotho
chr19	58813078	58813289	212	Ovary_peak_6181	52	.	6.17155	9.85828	5.26152	194	Intron	19	58803377	58818659	15283	1	18946	uc008iat.1	9701	ENSMUSG00000042179	Pnliprp1	pancreatic lipase related protein 1
chr3	37833894	37834135	242	Ovary_peak_7287	52	.	6.17155	9.85828	5.26152	80	Distal Intergenic	3	37613112	37623282	10171	2	381438	uc012cpa.1	-210612	ENSMUSG00000058174	Gm5148	predicted gene 5148
chr13	73110480	73110677	198	Ovary_peak_3275	52	.	6.16824	9.84478	5.24935	98	Distal Intergenic	13	73397945	73407068	9124	1	50916	uc007rdf.2	-287268	ENSMUSG00000021604	Irx4	Iroquois homeobox 4
chr6	147311819	147312100	282	Ovary_peak_10075	52	.	6.16824	9.84478	5.24935	194	Distal Intergenic	6	147200632	147212607	11976	2	19227	uc009esx.2	-99212	ENSMUSG00000048776	Pthlh	parathyroid hormone-like peptide
chr19	57158196	57158452	257	Ovary_peak_6167	52	.	6.68537	9.84067	5.24625	179	Intron	19	57150100	57154196	4097	2	226251	uc008hzx.1	-4000	ENSMUSG00000025085	Ablim1	actin-binding LIM protein 1
chr4	107602523	107602741	219	Ovary_peak_8314	52	.	6.16494	9.83135	5.23715	119	Distal Intergenic	4	107576587	107596194	19608	2	12896	uc008uan.2	-6329	ENSMUSG00000028607	Cpt2	carnitine palmitoyltransferase 2
chr6	148197323	148197540	218	Ovary_peak_10082	52	.	6.15836	9.80467	5.21257	102	Intron	6	148132505	148160896	28392	2	67456	uc009etg.1	-36427	ENSMUSG00000030304	Ergic2	ERGIC and golgi 2
chr1	157921802	157922024	223	Ovary_peak_789	51	.	6.1485	9.76509	5.17465	99	Downstream	1	157887991	157915989	27999	1	240832	uc007dcc.2	33811	ENSMUSG00000050565	Tor1aip2	torsin A interacting protein 2
chr4	142273196	142273402	207	Ovary_peak_8504	51	.	6.14522	9.75202	5.16259	89	Intron	4	141695155	141795316	100162	2	71529	uc008vpx.2	-477880	ENSMUSG00000040606	Kazn	kazrin, periplakin interacting protein
chr8	34897003	34897245	243	Ovary_peak_10929	51	.	6.14522	9.75202	5.16259	217	Intron	8	34842811	34887645	44835	1	68153	uc012gcg.1	54192	ENSMUSG00000031585	Gtf2e2	general transcription factor II E, polypeptide 2 (beta subunit)
chr7	81609801	81610038	238	Ovary_peak_10407	51	.	6.14194	9.739	5.15065	179	Intron	7	81420304	81699666	279363	2	108116	uc009hwf.1	89628	ENSMUSG00000025790	Slco3a1	solute carrier organic anion transporter family, member 3a1
chr15	78698904	78699144	241	Ovary_peak_4371	51	.	6.13214	9.7003	5.11652	118	Distal Intergenic	15	78707620	78725015	17396	1	106039	uc007wrn.2	-8476	ENSMUSG00000033128	Gga1	golgi associated, gamma adaptin ear containing, ARF binding protein 1
chr9	118710524	118710737	214	Ovary_peak_12064	51	.	6.12888	9.68751	5.10389	151	Intron	9	118620810	118810121	189312	1	104099	uc009rzx.2	89714	ENSMUSG00000039115	Itga9	integrin alpha 9
chr15	84447424	84447684	261	Ovary_peak_4405	50	.	6.11263	9.62439	5.04357	151	Distal Intergenic	15	84493674	84534103	40430	1	109270	uc007xcd.1	-45990	ENSMUSG00000036106	Prr5	proline rich 5 (renal)
chr15	85430066	85430264	199	Ovary_peak_4410	50	.	6.43623	9.61486	5.03501	63	Distal Intergenic	15	85365867	85412251	46385	2	22422	uc007xdg.2	-17815	ENSMUSG00000022382	Wnt7b	wingless-type MMTV integration site family, member 7B
chr8	24298498	24298725	228	Ovary_peak_10877	50	.	6.43623	9.61486	5.03501	69	Intron	8	24285980	24291421	5442	2	102247	uc009lep.1	-7077	ENSMUSG00000031545	Gpat4	glycerol-3-phosphate acyltransferase 4
chr11	20691844	20692058	215	Ovary_peak_1756	50	.	6.10939	9.61192	5.03245	141	Distal Intergenic	11	20723358	20731111	7754	2	216551	uc007idj.2	39053	ENSMUSG00000042363	Lgalsl	lectin, galactoside binding-like
chr2	104899777	104900000	224	Ovary_peak_6710	50	.	6.10939	9.61192	5.03245	94	Distal Intergenic	2	104839814	104857184	17371	2	98221	uc008lkl.1	-42593	ENSMUSG00000027170	Eif3m	eukaryotic translation initiation factor 3, subunit M
chr3	86969184	86969567	384	Ovary_peak_7514	50	.	6.10939	9.61192	5.03245	139	Intron	3	86882514	86978669	96156	2	170643	uc008pru.2	9102	ENSMUSG00000041734	Kirrel	kirre like nephrin family adhesion molecule 1
chr5	30875613	30875820	208	Ovary_peak_8704	50	.	6.10939	9.61192	5.03245	129	Distal Intergenic	5	30890543	30927643	37101	1	16527	uc008wvr.1	-14723	ENSMUSG00000049265	Kcnk3	potassium channel, subfamily K, member 3
chr6	99961223	99961419	197	Ovary_peak_9812	50	.	6.10939	9.61192	5.03245	77	Distal Intergenic	6	100178559	100237352	58794	2	56353	uc009dbw.1	275933	ENSMUSG00000072872	Rybp	RING1 and YY1 binding protein
chr8	64086291	64086512	222	Ovary_peak_11043	50	.	6.10939	9.61192	5.03245	219	Intron	8	63994666	64069939	75274	2	72333	uc009luh.1	-16352	ENSMUSG00000058056	Palld	palladin, cytoskeletal associated protein
chr1	140597247	140597611	365	Ovary_peak_713	50	.	6.57155	9.59501	5.01944	218	Distal Intergenic	1	140410325	140516273	105949	2	59125	uc007cvo.1	-80974	ENSMUSG00000026393	Nek7	NIMA (never in mitosis gene a)-related expressed kinase 7
chr10	58908501	58908727	227	Ovary_peak_1298	50	.	6.09968	9.57485	5.00144	67	Downstream	10	58885708	58904527	18820	2	18302	uc007fdr.1	-3974	ENSMUSG00000009654	Oit3	oncoprotein induced transcript 3
chr12	77769387	77769592	206	Ovary_peak_2648	49	.	6.41869	9.56793	4.9952	63	Intron	12	77681475	77811534	130060	2	20741	uc007nyo.1	41942	ENSMUSG00000021061	Sptb	spectrin beta, erythrocytic
chr6	71613010	71613269	260	Ovary_peak_9647	49	.	6.41869	9.56793	4.9952	89	Distal Intergenic	6	71538966	71582899	43934	2	104263	uc009cgz.2	-30111	ENSMUSG00000053470	Kdm3a	lysine (K)-specific demethylase 3A
chr6	87800805	87801016	212	Ovary_peak_9733	49	.	6.41869	9.56793	4.9952	113	Promoter	6	87792609	87801100	8492	2	12785	uc009cuc.2	84	ENSMUSG00000030057	Cnbp	cellular nucleic acid binding protein
chr8	107426169	107426431	263	Ovary_peak_11262	49	.	6.41869	9.56793	4.9952	127	Distal Intergenic	8	107450160	107458572	8413	1	234673	uc009nbg.2	-23729	ENSMUSG00000031886	Ces2e	carboxylesterase 2E
chr8	122471287	122471582	296	Ovary_peak_11356	49	.	6.41869	9.56793	4.9952	192	Intron	8	122434752	122481457	46706	1	22224	uc009nqo.1	36535	ENSMUSG00000031826	Usp10	ubiquitin specific peptidase 10
chr6	55275053	55275309	257	Ovary_peak_9579	49	.	6.09646	9.56259	4.9952	104	Distal Intergenic	6	55286293	55298549	12257	1	11826	uc009caq.1	-10984	ENSMUSG00000004655	Aqp1	aquaporin 1
chr2	173951414	173951631	218	Ovary_peak_7103	49	.	6.09323	9.55039	4.98465	143	Distal Intergenic	2	173935852	173948203	12352	1	228961	uc008oeo.2	15562	ENSMUSG00000039263	Npepl1	aminopeptidase-like 1
chr6	82975598	82975825	228	Ovary_peak_9700	49	.	6.0868	9.52614	4.96166	121	Intron	6	82980930	82983465	2536	2	13448	uc009clr.2	7640	ENSMUSG00000068335	Dok1	docking protein 1
chr1	63122473	63122683	211	Ovary_peak_322	49	.	6.07717	9.49013	4.92733	94	Intron	1	63004993	63138503	133511	2	227195	uc007bfq.2	15820	ENSMUSG00000040865	Ino80d	INO80 complex subunit D
chr12	103950867	103951158	292	Ovary_peak_2802	49	.	6.07717	9.49013	4.92733	173	Distal Intergenic	12	103806793	103943079	136287	2	217837	uc007ouj.1	-7788	ENSMUSG00000057963	Itpk1	inositol 1,3,4-triphosphate 5/6 kinase
chr16	8471483	8471707	225	Ovary_peak_4540	49	.	6.07717	9.49013	4.92733	49	Promoter	16	8470906	8490290	19385	1	239706	uc007ycl.1	577	ENSMUSG00000039345	Mettl22	methyltransferase like 22
chr5	149587429	149587657	229	Ovary_peak_9321	49	.	6.07717	9.49013	4.92733	214	Distal Intergenic	5	149553416	149554715	1300	1	70138	uc012ehd.1	34013	ENSMUSG00000086494	2210417A02Rik	RIKEN cDNA 2210417A02 gene
chr9	49629264	49629567	304	Ovary_peak_11661	49	.	6.07717	9.49013	4.92733	196	Distal Intergenic	9	49449695	49607174	157480	2	17967	uc009pjm.1	-22090	ENSMUSG00000039542	Ncam1	neural cell adhesion molecule 1
chr9	99039297	99039553	257	Ovary_peak_11949	49	.	6.07717	9.49013	4.92733	132	Promoter	9	98938821	99040344	101524	2	74769	uc012gyz.1	791	ENSMUSG00000032462	Pik3cb	phosphatidylinositol-4,5-bisphosphate 3-kinase catalytic subunit beta
chr12	101377041	101377360	320	Ovary_peak_2788	49	.	6.07397	9.47822	4.91872	133	Intron	12	101363662	101389544	25883	2	217827	uc007oso.1	12184	ENSMUSG00000021179	Nrde2	nrde-2 necessary for RNA interference, domain containing
chr12	102084183	102084465	283	Ovary_peak_2792	49	.	6.07397	9.47822	4.91872	185	Intron	12	102114892	102137734	22843	2	238377	uc011yqc.1	53269	ENSMUSG00000047415	Gpr68	G protein-coupled receptor 68
chr3	85259525	85259880	356	Ovary_peak_7500	49	.	6.07397	9.47822	4.91872	160	Intron	3	85378051	85456755	78705	1	229487	uc008pqr.1	-118171	ENSMUSG00000028085	Gatb	glutamyl-tRNA(Gln) amidotransferase, subunit B
chr1	136726143	136726363	221	Ovary_peak_691	48	.	6.06599	9.44873	4.89118	192	Intron	1	136655644	136742997	87354	2	329251	uc007csl.1	16634	ENSMUSG00000073557	Ppp1r12b	protein phosphatase 1, regulatory subunit 12B
chr10	95993868	95994113	246	Ovary_peak_1493	48	.	6.06599	9.44873	4.89118	105	Distal Intergenic	10	96079635	96085445	5811	1	12226	uc007gww.2	-85522	ENSMUSG00000036478	Btg1	BTG anti-proliferation factor 1
chr10	128973705	128974148	444	Ovary_peak_1663	48	.	6.06599	9.44873	4.89118	156	Distal Intergenic	10	128977595	128978530	936	1	258150	uc007hqc.1	-3447	ENSMUSG00000094496	Olfr792	olfactory receptor 792
chr11	24372226	24372439	214	Ovary_peak_1776	48	.	6.06599	9.44873	4.89118	120	Intron	11	24621006	24630722	9717	2	100038617	uc011xsh.1	258283	ENSMUSG00000073103	Gm10466	predicted gene 10466
chr11	93513849	93514052	204	Ovary_peak_2131	48	.	6.06599	9.44873	4.89118	104	Distal Intergenic	11	93720557	93747080	26524	2	217109	uc007kxk.1	233028	ENSMUSG00000054079	Utp18	UTP18 small subunit processome component
chr11	100948819	100949036	218	Ovary_peak_2186	48	.	6.06599	9.44873	4.89118	99	Promoter	11	100948604	100953521	4918	1	21428	uc007lng.2	215	ENSMUSG00000017801	Mlx	MAX-like protein X
chr11	113173475	113173676	202	Ovary_peak_2266	48	.	6.06599	9.44873	4.89118	63	Intron	11	112905220	113063152	157933	2	72386	uc011ygz.1	-110323	ENSMUSG00000087259	2610035D17Rik	RIKEN cDNA 2610035D17 gene
chr12	119881332	119881544	213	Ovary_peak_2890	48	.	6.06599	9.44873	4.89118	148	Distal Intergenic	12	120084802	120091051	6250	1	320145	uc007pih.2	-203258	ENSMUSG00000048562	Sp8	trans-acting transcription factor 8
chr14	52777712	52777912	201	Ovary_peak_3694	48	.	6.06599	9.44873	4.89118	94	Promoter	14	52779050	52783221	4172	1	77945	uc007toq.1	-1138	ENSMUSG00000057132	Rpgrip1	retinitis pigmentosa GTPase regulator interacting protein 1
chr15	51928383	51928590	208	Ovary_peak_4235	48	.	6.06599	9.44873	4.89118	53	Distal Intergenic	15	51871653	51877269	5617	1	239435	uc007vre.1	56730	ENSMUSG00000068522	Aard	alanine and arginine rich domain containing protein
chr15	99082689	99082957	269	Ovary_peak_4478	48	.	6.06599	9.44873	4.89118	120	Promoter	15	99073248	99082392	9145	2	51812	uc007xpc.2	-297	ENSMUSG00000037570	Mcrs1	microspherule protein 1
chr16	14451531	14451735	205	Ovary_peak_4577	48	.	6.06599	9.44873	4.89118	172	Intron	16	14460991	14468329	7339	1	17250	uc007yhk.1	-9256	ENSMUSG00000023088	Abcc1	ATP-binding cassette, sub-family C (CFTR/MRP), member 1
chr16	43574263	43574468	206	Ovary_peak_4750	48	.	6.06599	9.44873	4.89118	103	Intron	16	43619101	43622028	2928	1	56490	uc007zgh.1	-44633	ENSMUSG00000022708	Zbtb20	zinc finger and BTB domain containing 20
chr16	62480482	62480757	276	Ovary_peak_4828	48	.	6.06599	9.44873	4.89118	115	Distal Intergenic	16	62734678	62786542	51865	2	106338	uc007zps.1	305785	ENSMUSG00000050312	Nsun3	NOL1/NOP2/Sun domain family member 3
chr17	9656488	9656698	211	Ovary_peak_4999	48	.	6.06599	9.44873	4.89118	115	Distal Intergenic	17	9859362	9862569	3208	2	67543	uc008ajy.2	205871	ENSMUSG00000046173	Pabpc6	poly(A) binding protein, cytoplasmic 6
chr2	3221723	3221943	221	Ovary_peak_6204	48	.	6.06599	9.44873	4.89118	122	Intron	2	3201560	3243641	42082	1	18108	uc012boq.1	20163	ENSMUSG00000026643	Nmt2	N-myristoyltransferase 2
chr2	50665875	50666215	341	Ovary_peak_6453	48	.	6.06599	9.44873	4.89118	171	Distal Intergenic	2	50765204	50767366	2163	1	227885	uc012bvh.1	-98989	ENSMUSG00000083270	Gm13498	heat shock protein 90 alpha (cytosolic), class B member 1 pseudogene
chr3	148082739	148082972	234	Ovary_peak_7780	48	.	6.06599	9.44873	4.89118	103	Distal Intergenic	3	148478550	148486015	7466	2	99633	uc008rry.1	403043	ENSMUSG00000028184	Adgrl2	adhesion G protein-coupled receptor L2
chr5	70857179	70857396	218	Ovary_peak_8889	48	.	6.06599	9.44873	4.89118	157	Distal Intergenic	5	71142286	71233856	91571	2	14405	uc008xqr.1	376460	ENSMUSG00000001260	Gabrg1	gamma-aminobutyric acid (GABA) A receptor, subunit gamma 1
chr5	109148786	109149047	262	Ovary_peak_9070	48	.	6.06599	9.44873	4.89118	179	Distal Intergenic	5	109123248	109135969	12722	1	116701	uc012eav.1	25538	ENSMUSG00000008090	Fgfrl1	fibroblast growth factor receptor-like 1
chr5	151657274	151657536	263	Ovary_peak_9337	48	.	6.06599	9.44873	4.89118	106	Distal Intergenic	5	151567476	151613245	45770	1	100710	uc009auj.1	89798	ENSMUSG00000034021	Pds5b	PDS5 cohesin associated factor B
chr6	41038345	41038564	220	Ovary_peak_9506	48	.	6.06599	9.44873	4.89118	151	Intron	6	41012511	41286443	273933	1	22074	uc009bnv.1	25834	ENSMUSG00000054106	Try4	trypsin 4
chr7	142970471	142970750	280	Ovary_peak_10718	48	.	6.06599	9.44873	4.89118	142	Distal Intergenic	7	142881471	142908062	26592	2	17345	uc009kem.2	-62409	ENSMUSG00000031004	Mki67	antigen identified by monoclonal antibody Ki 67
chr8	43067791	43067993	203	Ovary_peak_10968	48	.	6.06599	9.44873	4.89118	75	Distal Intergenic	8	43164627	43169733	5107	2	234203	uc009lny.1	101740	NA	Zfp353-ps	zinc finger protein 353, pseudogene
chr8	47708144	47708351	208	Ovary_peak_10993	48	.	6.06599	9.44873	4.89118	5	Intron	8	47702803	47724062	21260	1	12367	uc009lqm.1	5341	ENSMUSG00000031628	Casp3	caspase 3
chr8	91038425	91038628	204	Ovary_peak_11169	48	.	6.06599	9.44873	4.89118	103	Distal Intergenic	8	91045243	91118786	73544	1	93960	uc009mro.2	-6615	ENSMUSG00000031661	Nkd1	naked cuticle 1
chr9	78524981	78525187	207	Ovary_peak_11844	48	.	6.06599	9.44873	4.89118	88	Intron	9	78463353	78564067	100715	1	235505	uc009qur.2	61628	ENSMUSG00000046186	Cd109	CD109 antigen
chr19	7271813	7272051	239	Ovary_peak_5908	48	.	6.06119	9.43108	4.89118	178	Exon	19	7272696	7280774	8079	2	107260	uc008gki.1	8723	ENSMUSG00000024767	Otub1	OTU domain, ubiquitin aldehyde binding 1
chr7	135039194	135039412	219	Ovary_peak_10666	48	.	6.06119	9.43108	4.89118	75	Promoter	7	135036577	135039131	2555	2	27973	uc009jxe.1	-63	ENSMUSG00000096145	Vkorc1	vitamin K epoxide reductase complex, subunit 1
chr9	30757583	30757817	235	Ovary_peak_11560	48	.	6.05482	9.40779	4.87674	97	Intron	9	30750148	30770443	20296	1	30806	uc012gpt.1	7435	ENSMUSG00000031994	Adamts8	a disintegrin-like and metallopeptidase (reprolysin type) with thrombospondin type 1 motif, 8
chr1	130607808	130608024	217	Ovary_peak_650	48	.	6.04529	9.3732	4.84301	50	Distal Intergenic	1	130484776	130488876	4101	2	12767	uc007clt.1	-118932	ENSMUSG00000045382	Cxcr4	chemokine (C-X-C motif) receptor 4
chr11	46232215	46232439	225	Ovary_peak_1864	48	.	6.04529	9.3732	4.84301	46	Distal Intergenic	11	46218232	46221484	3253	1	432552	uc007ioj.1	13983	ENSMUSG00000020401	Fam71b	family with sequence similarity 71, member B
chr11	77790581	77790806	226	Ovary_peak_2052	48	.	6.04529	9.3732	4.84301	162	Exon	11	77796318	77823425	27108	1	268448	uc007khr.2	-5512	ENSMUSG00000037791	Phf12	PHD finger protein 12
chr16	30597076	30597304	229	Ovary_peak_4659	48	.	6.04529	9.3732	4.84301	158	Distal Intergenic	16	30599809	30602883	3075	1	224093	uc007ywy.2	-2505	ENSMUSG00000046546	Fam43a	family with sequence similarity 43, member A
chr9	61356781	61356977	197	Ovary_peak_11739	48	.	6.04529	9.3732	4.84301	93	Distal Intergenic	9	61221342	61266304	44963	1	21887	uc009pzs.1	135439	ENSMUSG00000032280	Tle3	transducin-like enhancer of split 3
chr13	53083440	53083682	243	Ovary_peak_3168	48	.	6.03895	9.35036	4.82516	127	Distal Intergenic	13	53062578	53076408	13831	2	18030	uc007qni.1	-7032	ENSMUSG00000056749	Nfil3	nuclear factor, interleukin 3, regulated
chr6	84279226	84279535	310	Ovary_peak_9707	48	.	6.03579	9.33901	4.81453	109	Distal Intergenic	6	84099868	84161036	61169	1	26903	uc009cow.1	179358	ENSMUSG00000033788	Dysf	dysferlin
chr2	17608938	17609142	205	Ovary_peak_6274	48	.	6.03263	9.3277	4.80385	181	Intron	2	17268361	17652695	384335	2	74103	uc008ila.1	43553	ENSMUSG00000053702	Nebl	nebulette
chr1	188645065	188645274	210	Ovary_peak_995	47	.	6.42703	9.29414	4.77074	128	Distal Intergenic	1	188544965	188573237	28273	2	67223	uc007dzq.1	-71828	ENSMUSG00000001305	Rrp15	ribosomal RNA processing 15 homolog (S. cerevisiae)
chr9	122124824	122125030	207	Ovary_peak_12086	47	.	6.42703	9.29414	4.77074	83	Intron	9	122110457	122172907	62451	2	102566	uc009seu.1	47877	ENSMUSG00000037949	Ano10	anoctamin 10
chr11	53639972	53640178	207	Ovary_peak_1903	47	.	6.01374	9.26077	4.73898	104	Intron	11	53626463	53663612	37150	2	622459	uc007ixb.1	23434	ENSMUSG00000081769	Gm12216	predicted gene 12216
chr11	98570128	98570343	216	Ovary_peak_2168	47	.	6.01374	9.26077	4.73898	148	3' UTR	11	98562627	98564943	2317	1	12985	uc007lgy.1	7501	ENSMUSG00000038067	Csf3	colony stimulating factor 3 (granulocyte)
chr11	102590797	102591010	214	Ovary_peak_2199	47	.	6.01374	9.26077	4.73898	188	Distal Intergenic	11	102622753	102641576	18824	1	11488	uc007lsi.2	-31743	ENSMUSG00000020926	Adam11	a disintegrin and metallopeptidase domain 11
chr12	96396015	96396813	799	Ovary_peak_2766	47	.	6.01374	9.26077	4.73898	221	Distal Intergenic	12	96930436	97023423	92988	1	399558	uc007olc.2	-533623	ENSMUSG00000047414	Flrt2	fibronectin leucine rich transmembrane protein 2
chr5	22102102	22102308	207	Ovary_peak_8662	47	.	6.01374	9.26077	4.73898	108	Intron	5	22056255	22313668	257414	1	269629	uc008wpt.1	45847	ENSMUSG00000106379	Lhfpl3	lipoma HMGIC fusion partner-like 3
chr6	87281028	87281294	267	Ovary_peak_9729	47	.	6.01374	9.26077	4.73898	117	Intron	6	87083847	87285769	201923	2	69538	uc009cte.1	4475	ENSMUSG00000033420	Antxr1	anthrax toxin receptor 1
chr19	57258926	57259137	212	Ovary_peak_6169	46	.	5.99809	9.20613	4.68773	69	Intron	19	57107754	57271982	164229	2	226251	uc008hzs.2	12845	ENSMUSG00000025085	Ablim1	actin-binding LIM protein 1
chr18	13084325	13084532	208	Ovary_peak_5484	46	.	5.99497	9.19533	4.67774	45	Intron	18	12914537	13100229	185693	2	64291	uc008ecu.1	15697	ENSMUSG00000044252	Osbpl1a	oxysterol binding protein-like 1A
chr11	11270293	11270775	483	Ovary_peak_1713	46	.	6.26392	9.17057	4.65349	112	Intron	11	11180043	11362422	182380	2	53604	uc007iae.2	91647	ENSMUSG00000020193	Zpbp	zona pellucida binding protein
chr13	57811813	57812025	213	Ovary_peak_3204	46	.	6.26392	9.17057	4.65349	101	Intron	13	57522556	58009693	487138	2	20745	uc007qtc.2	197668	ENSMUSG00000056222	Spock1	sparc/osteonectin, cwcv and kazal-like domains proteoglycan 1
chr16	69257770	69258062	293	Ovary_peak_4851	46	.	6.26392	9.17057	4.65349	134	Distal Intergenic	16	69857119	69863989	6871	2	224318	uc012ahb.1	605927	ENSMUSG00000063163	Speer2	spermatogenesis associated glutamate (E)-rich protein 2
chr17	50240152	50240375	224	Ovary_peak_5222	46	.	6.26392	9.17057	4.65349	47	Intron	17	50132632	50329822	197191	2	76438	uc008cyr.1	89447	ENSMUSG00000039316	Rftn1	raftlin lipid raft linker 1
chr2	62310940	62311149	210	Ovary_peak_6511	46	.	6.26392	9.17057	4.65349	67	Downstream	2	62312587	62321710	9124	2	14526	uc008jvj.1	10561	ENSMUSG00000000394	Gcg	glucagon
chr3	34704296	34704600	305	Ovary_peak_7274	46	.	6.26392	9.17057	4.65349	147	Distal Intergenic	3	34548927	34551382	2456	1	20674	uc008oxu.1	155369	ENSMUSG00000074637	Sox2	SRY (sex determining region Y)-box 2
chr7	4707198	4707698	501	Ovary_peak_10095	46	.	6.26392	9.17057	4.65349	347	Intron	7	4703396	4704696	1301	2	333182	uc012eww.1	-2502	ENSMUSG00000051811	Cox6b2	cytochrome c oxidase subunit 6B2
chr8	12976989	12977195	207	Ovary_peak_10829	46	.	6.26392	9.17057	4.65349	99	Intron	8	12984296	13020505	36210	1	17207	uc009kwp.1	-7101	ENSMUSG00000031442	Mcf2l	mcf.2 transforming sequence-like
chr10	116396392	116396754	363	Ovary_peak_1573	46	.	5.98253	9.15251	4.64072	175	Intron	10	116401796	116406163	4368	1	103175	uc011xnm.1	-5042	ENSMUSG00000031294	D630029K05Rik	RIKEN cDNA D630029K05 gene
chr15	61964684	61964971	288	Ovary_peak_4288	46	.	5.98253	9.15251	4.64072	177	Intron	15	61938703	62073852	135150	1	19296	uc007vyo.1	25981	ENSMUSG00000097039	Pvt1	Pvt1 oncogene
chr2	156104371	156104580	210	Ovary_peak_6974	46	.	5.98253	9.15251	4.64072	122	Intron	2	156138209	156201374	63166	1	70873	uc008nnd.2	-33629	ENSMUSG00000038085	Cnbd2	cyclic nucleotide binding domain containing 2
chr4	152986224	152986447	224	Ovary_peak_8564	46	.	5.98253	9.15251	4.64072	99	Distal Intergenic	4	152747330	152856939	109610	2	230959	uc008was.1	-129285	ENSMUSG00000039546	Ajap1	adherens junction associated protein 1
chr1	15897796	15898039	244	Ovary_peak_81	46	.	6.30873	9.11791	4.60865	90	Distal Intergenic	1	15843943	15882803	38861	2	226866	uc007ajj.1	-14993	ENSMUSG00000032719	Sbspon	somatomedin B and thrombospondin, type 1 domain containing
chr1	74128261	74128676	416	Ovary_peak_369	45	.	5.95163	9.04813	4.54041	249	Intron	1	73956805	74171021	214217	2	21961	uc011wmx.1	42345	ENSMUSG00000055322	Tns1	tensin 1
chr10	84094508	84094738	231	Ovary_peak_1424	45	.	5.95163	9.04813	4.54041	103	Exon	10	84085182	84189923	104742	1	70428	uc007gku.1	9326	ENSMUSG00000034453	Polr3b	polymerase (RNA) III (DNA directed) polypeptide B
chr15	79829756	79829954	199	Ovary_peak_4378	45	.	5.95163	9.04813	4.54041	73	Intron	15	79826306	79845238	18933	2	18591	uc007wuz.1	15284	ENSMUSG00000000489	Pdgfb	platelet derived growth factor, B polypeptide
chr2	26758334	26758550	217	Ovary_peak_6322	45	.	5.94549	9.0277	4.52239	117	Promoter	2	26746292	26758333	12042	2	20935	uc008iwc.1	-1	ENSMUSG00000036160	Surf6	surfeit gene 6
chr12	114380790	114381018	229	Ovary_peak_2867	44	.	5.93019	8.97723	4.47353	104	Promoter	12	114378447	114383717	5271	1	68337	uc007pfy.2	2343	ENSMUSG00000006356	Crip2	cysteine rich protein 2
chr11	72129721	72129974	254	Ovary_peak_2014	44	.	5.92105	8.94737	4.44443	132	Promoter	11	72127946	72132921	4976	1	628100	uc007jys.2	1775	ENSMUSG00000070388	Fbxo39	F-box protein 39
chr5	130606284	130606583	300	Ovary_peak_9199	44	.	5.92105	8.94737	4.44443	133	Intron	5	130620758	130631678	10921	1	212919	uc008zue.1	-14175	ENSMUSG00000034110	Kctd7	potassium channel tetramerisation domain containing 7
chr1	55916864	55917073	210	Ovary_peak_273	44	.	5.90832	8.90614	4.40578	129	Distal Intergenic	1	55462790	55811129	348340	1	227120	uc007ban.2	454074	ENSMUSG00000038349	Plcl1	phospholipase C-like 1
chr1	123219915	123220146	232	Ovary_peak_615	44	.	5.90832	8.90614	4.40578	94	Intron	1	123200930	123224255	23326	2	72999	uc007cjo.1	4109	ENSMUSG00000003721	Insig2	insulin induced gene 2
chr11	76703212	76703484	273	Ovary_peak_2045	44	.	5.90832	8.90614	4.40578	105	Distal Intergenic	11	76715661	76730088	14428	1	66601	uc007kgc.1	-12177	ENSMUSG00000020839	Tmigd1	transmembrane and immunoglobulin domain containing 1
chr11	94457405	94457606	202	Ovary_peak_2140	44	.	5.90832	8.90614	4.40578	99	Intron	11	94418416	94463100	44685	2	264895	uc007kzc.1	5494	ENSMUSG00000076435	Acsf2	acyl-CoA synthetase family member 2
chr12	89493260	89493463	204	Ovary_peak_2735	44	.	5.90832	8.90614	4.40578	53	Distal Intergenic	12	89509080	89512941	3862	2	435337	uc007ojs.2	19478	ENSMUSG00000079029	Gm5662	predicted gene 5662
chr13	55825068	55825265	198	Ovary_peak_3190	44	.	5.90832	8.90614	4.40578	88	Intron	13	55828729	55878191	49463	1	72562	uc007qrz.1	-3464	ENSMUSG00000021496	Pcbd2	pterin 4 alpha carbinolamine dehydratase/dimerization cofactor of hepatocyte nuclear factor 1 alpha (TCF1) 2
chr14	17734741	17734941	201	Ovary_peak_3548	44	.	5.90832	8.90614	4.40578	98	Distal Intergenic	14	17380928	17651648	270721	2	218772	uc007shj.1	-83093	ENSMUSG00000017491	Rarb	retinoic acid receptor, beta
chr14	120734151	120734352	202	Ovary_peak_4010	44	.	5.90832	8.90614	4.40578	137	Intron	14	120724016	120830920	106905	1	105559	uc007uzw.1	10135	ENSMUSG00000022139	Mbnl2	muscleblind like splicing factor 2
chr15	83510275	83510534	260	Ovary_peak_4399	44	.	5.90832	8.90614	4.40578	127	Intron	15	83433013	83555451	122439	2	64706	uc007xbi.1	44917	ENSMUSG00000016763	Scube1	signal peptide, CUB domain, EGF-like 1
chr17	52356948	52357240	293	Ovary_peak_5231	44	.	5.90832	8.90614	4.40578	147	Distal Intergenic	17	51875512	51972615	97104	2	20230	uc008czg.2	-384333	ENSMUSG00000023927	Satb1	special AT-rich sequence binding protein 1
chr19	44066082	44066280	199	Ovary_peak_6087	44	.	5.90832	8.90614	4.40578	20	Distal Intergenic	19	44030798	44061010	30213	2	93721	uc008hpa.1	-5072	ENSMUSG00000025196	Cpn1	carboxypeptidase N, polypeptide 1
chr19	50400399	50400599	201	Ovary_peak_6119	44	.	5.90832	8.90614	4.40578	138	Intron	19	50222151	50327203	105053	2	58178	uc008hvz.2	-73196	ENSMUSG00000043531	Sorcs1	sortilin-related VPS10 domain containing receptor 1
chr19	51804827	51805076	250	Ovary_peak_6129	44	.	5.90832	8.90614	4.40578	137	Distal Intergenic	19	52338813	52339948	1136	1	16333	uc008hwd.1	-533737	ENSMUSG00000035804	Ins1	insulin I
chr2	4654598	4654874	277	Ovary_peak_6208	44	.	5.90832	8.90614	4.40578	87	Intron	2	4670582	4723192	52611	1	209645	uc012bou.1	-15708	ENSMUSG00000048186	Bend7	BEN domain containing 7
chr2	155157190	155157388	199	Ovary_peak_6965	44	.	5.90832	8.90614	4.40578	177	Intron	2	155182553	155182661	109	1	735287	uc012chb.1	-25165	ENSMUSG00000076216	Mir695	microRNA 695
chr3	67378196	67378399	204	Ovary_peak_7427	44	.	5.90832	8.90614	4.40578	115	Distal Intergenic	3	67386690	67408153	21464	1	66868	uc008plp.1	-8291	ENSMUSG00000027775	Mfsd1	major facilitator superfamily domain containing 1
chr5	141672903	141673125	223	Ovary_peak_9268	44	.	5.90832	8.90614	4.40578	144	Distal Intergenic	5	141717488	142689745	972258	1	330222	uc009ail.2	-44363	ENSMUSG00000039683	Sdk1	sidekick cell adhesion molecule 1
chr5	147421109	147421397	289	Ovary_peak_9299	44	.	5.90832	8.90614	4.40578	157	Distal Intergenic	5	147394328	147396815	2488	2	14738	uc012ehb.1	-24294	ENSMUSG00000041468	Gpr12	G-protein coupled receptor 12
chr5	147561099	147561400	302	Ovary_peak_9301	44	.	5.90832	8.90614	4.40578	185	Intron	5	147546388	147606532	60145	2	22217	uc009anj.1	45132	ENSMUSG00000029640	Usp12	ubiquitin specific peptidase 12
chr6	28866613	28866926	314	Ovary_peak_9436	44	.	5.90832	8.90614	4.40578	115	Distal Intergenic	6	28778126	28781747	3622	2	192198	uc009bcu.1	-84866	ENSMUSG00000049939	Lrrc4	leucine rich repeat containing 4
chr6	55091474	55091732	259	Ovary_peak_9575	44	.	5.90832	8.90614	4.40578	153	Distal Intergenic	6	55048621	55082966	34346	2	12922	uc009cam.1	-8508	ENSMUSG00000003476	Crhr2	corticotropin releasing hormone receptor 2
chr7	52695833	52696120	288	Ovary_peak_10277	44	.	5.90832	8.90614	4.40578	142	Promoter	7	52677268	52693466	16199	2	20174	uc009gvd.1	-2367	ENSMUSG00000003868	Ruvbl2	RuvB-like protein 2
chr8	26417638	26417875	238	Ovary_peak_10896	44	.	5.90832	8.90614	4.40578	150	Distal Intergenic	8	26285614	26351373	65760	2	320165	uc009lfv.1	-66265	ENSMUSG00000065954	Tacc1	transforming, acidic coiled-coil containing protein 1
chr8	88865963	88866284	322	Ovary_peak_11154	44	.	5.90832	8.90614	4.40578	154	Distal Intergenic	8	89028740	89090506	61767	2	244562	uc009mqk.1	224222	ENSMUSG00000036872	Abcc12	ATP-binding cassette, sub-family C (CFTR/MRP), member 12
chr8	93827731	93827995	265	Ovary_peak_11183	44	.	5.90832	8.90614	4.40578	156	Intron	8	93740929	93837121	96193	2	244585	uc009msp.1	9126	ENSMUSG00000033282	Rpgrip1l	Rpgrip1-like
chr9	73391575	73391872	298	Ovary_peak_11823	44	.	5.90832	8.90614	4.40578	123	Intron	9	73709294	73710802	1509	2	208898	uc009qrc.1	318930	ENSMUSG00000062151	Unc13c	unc-13 homolog C
chr4	154056842	154057096	255	Ovary_peak_8576	43	.	5.89078	8.84999	4.36974	147	Distal Intergenic	4	154040537	154041976	1440	2	73353	uc008wca.2	-14866	ENSMUSG00000051276	Actrt2	actin-related protein T2
chr9	120872292	120872491	200	Ovary_peak_12077	43	.	5.89078	8.84999	4.36974	100	Downstream	9	120864936	120869625	4690	1	12387	uc009scv.2	7356	ENSMUSG00000006932	Ctnnb1	catenin (cadherin associated protein), beta 1
chr3	131260773	131261030	258	Ovary_peak_7707	43	.	6.11644	8.81636	4.33794	85	Intron	3	131228930	131306635	77706	1	23971	uc008rju.2	31843	ENSMUSG00000028032	Papss1	3'-phosphoadenosine 5'-phosphosulfate synthase 1
chr7	137930414	137930674	261	Ovary_peak_10683	43	.	6.11644	8.81636	4.33794	179	Intron	7	137917583	137969413	51831	1	330660	uc009kap.2	12831	ENSMUSG00000040298	Btbd16	BTB (POZ) domain containing 16
chr14	24699627	24699823	197	Ovary_peak_3585	42	.	5.86083	8.75577	4.28075	181	Intron	14	24117983	24823427	705445	2	16531	uc007smg.1	123604	ENSMUSG00000063142	Kcnma1	potassium large conductance calcium-activated channel, subfamily M, alpha member 1
chr7	148042174	148042399	226	Ovary_peak_10752	42	.	5.86083	8.75577	4.28075	104	Promoter	7	148039283	148042282	3000	2	54399	uc009kii.2	0	ENSMUSG00000025484	Bet1l	Bet1 golgi vesicular membrane trafficking protein like
chr1	89743609	89743835	227	Ovary_peak_447	41	.	5.83117	8.66453	4.1919	63	Distal Intergenic	1	89749862	89841064	91203	1	227333	uc011wos.1	-6027	ENSMUSG00000070738	Dgkd	diacylglycerol kinase, delta
chr1	138728606	138728851	246	Ovary_peak_704	41	.	5.83117	8.66453	4.1919	138	Distal Intergenic	1	138740161	138846139	105979	2	26424	uc007cva.2	117288	ENSMUSG00000026398	Nr5a2	nuclear receptor subfamily 5, group A, member 2
chr1	154023669	154023913	245	Ovary_peak_767	41	.	5.83117	8.66453	4.1919	131	Distal Intergenic	1	153731654	153937450	205797	2	69399	uc007cze.2	-86219	ENSMUSG00000032666	1700025G04Rik	RIKEN cDNA 1700025G04 gene
chr14	8912793	8912996	204	Ovary_peak_3502	41	.	5.80182	8.57607	4.10508	89	Promoter	14	8912827	8924360	11534	1	67053	uc007seq.2	0	ENSMUSG00000023156	Rpp14	ribonuclease P 14 subunit
chr13	74771627	74771937	311	Ovary_peak_3288	40	.	5.78725	8.53284	4.06281	207	Distal Intergenic	13	74777320	74806829	29510	1	80898	uc007rfi.1	-5383	ENSMUSG00000021583	Erap1	endoplasmic reticulum aminopeptidase 1
chr17	75334843	75335066	224	Ovary_peak_5336	40	.	6.02926	8.51851	4.04893	24	Distal Intergenic	17	75404869	75791109	386241	1	268977	uc008dom.1	-69803	ENSMUSG00000001870	Ltbp1	latent transforming growth factor beta binding protein 1
chr3	144826125	144826380	256	Ovary_peak_7766	40	.	5.97575	8.49706	4.02837	98	Distal Intergenic	3	144781564	144816879	35316	1	52184	uc008rqj.2	44561	ENSMUSG00000028256	Odf2l	outer dense fiber of sperm tails 2-like
chr1	94972653	94972855	203	Ovary_peak_491	40	.	5.77275	8.49025	4.02329	100	Exon	1	94912033	94979057	67025	2	16560	uc007cde.2	6202	ENSMUSG00000014602	Kif1a	kinesin family member 1A
chr10	43172168	43172402	235	Ovary_peak_1237	40	.	5.77275	8.49025	4.02329	140	Intron	10	43198946	43235223	36278	1	331623	uc011xdl.1	-26544	ENSMUSG00000038214	Bend3	BEN domain containing 3
chr1	99583987	99584273	287	Ovary_peak_512	39	.	5.75864	8.44918	3.98325	160	Distal Intergenic	1	99540479	99558595	18117	2	52392	uc011wpw.1	-25392	ENSMUSG00000044768	D1Ertd622e	DNA segment, Chr 1, ERATO Doi 622, expressed
chr12	70378184	70378417	234	Ovary_peak_2610	39	.	5.75864	8.44918	3.98325	126	Intron	12	70397668	70402104	4437	1	69554	uc007nry.2	-19251	ENSMUSG00000020978	Klhdc2	kelch domain containing 2
chr13	71106799	71107010	212	Ovary_peak_3260	39	.	5.75864	8.44918	3.98325	22	Distal Intergenic	13	70866686	70980688	114003	2	271127	uc011zbm.1	-126111	ENSMUSG00000049538	Adamts16	a disintegrin-like and metallopeptidase (reprolysin type) with thrombospondin type 1 motif, 16
chr14	46127706	46127977	272	Ovary_peak_3659	39	.	5.75864	8.44918	3.98325	131	Intron	14	46078467	46149740	71274	2	218952	uc007tgq.1	21763	ENSMUSG00000037712	Fermt2	fermitin family member 2
chr17	25220399	25220724	326	Ovary_peak_5078	39	.	5.75864	8.44918	3.98325	186	Promoter	17	25194647	25218059	23413	2	407831	uc008azp.1	-2340	ENSMUSG00000024168	Tmem204	transmembrane protein 204
chr17	48050507	48050855	349	Ovary_peak_5213	39	.	5.75864	8.44918	3.98325	268	Intron	17	48004082	48061581	57500	2	74123	uc008cwm.2	10726	ENSMUSG00000023991	Foxp4	forkhead box P4
chr18	20504720	20504930	211	Ovary_peak_5515	39	.	5.75864	8.44918	3.98325	105	Distal Intergenic	18	20535336	20568242	32907	1	225256	uc008eem.1	-30406	ENSMUSG00000061928	Dsg1b	desmoglein 1 beta
chr18	81918600	81918825	226	Ovary_peak_5849	39	.	5.75864	8.44918	3.98325	94	Distal Intergenic	18	82561888	82576169	14282	2	14427	uc008ftq.1	657344	ENSMUSG00000024553	Galr1	galanin receptor 1
chr19	3638673	3638895	223	Ovary_peak_5889	39	.	5.75864	8.44918	3.98325	172	Intron	19	3584825	3615879	31055	2	16973	uc012bfx.1	-22794	ENSMUSG00000024913	Lrp5	low density lipoprotein receptor-related protein 5
chr19	40632426	40632771	346	Ovary_peak_6067	39	.	5.75864	8.44918	3.98325	154	Promoter	19	40633409	40633769	361	2	56454	uc008hkz.1	998	ENSMUSG00000025007	Aldh18a1	aldehyde dehydrogenase 18 family, member A1
chr2	10197991	10198207	217	Ovary_peak_6235	39	.	5.75864	8.44918	3.98325	105	Distal Intergenic	2	10292078	10360764	68687	1	353282	uc008iht.2	-93871	ENSMUSG00000061186	Sfmbt2	Scm-like with four mbt domains 2
chr2	75143783	75144053	271	Ovary_peak_6576	39	.	5.75864	8.44918	3.98325	168	Distal Intergenic	2	75497316	75507464	10149	1	229279	uc008kel.2	-353263	ENSMUSG00000059005	Hnrnpa3	heterogeneous nuclear ribonucleoprotein A3
chr2	76161311	76161534	224	Ovary_peak_6584	39	.	5.75864	8.44918	3.98325	154	Intron	2	75829189	76176710	347522	2	241489	uc008kex.1	15176	ENSMUSG00000075270	Pde11a	phosphodiesterase 11A
chr4	42909553	42909885	333	Ovary_peak_8007	39	.	5.75864	8.44918	3.98325	166	Distal Intergenic	4	42929599	42954479	24881	1	230085	uc008soi.1	-19714	ENSMUSG00000036062	Phf24	PHD finger protein 24
chr4	104005861	104006110	250	Ovary_peak_8288	39	.	5.75864	8.44918	3.98325	182	Intron	4	104040165	104352987	312823	1	13131	uc008txv.1	-34055	ENSMUSG00000028519	Dab1	disabled 1
chr5	35545153	35545464	312	Ovary_peak_8737	39	.	5.75864	8.44918	3.98325	185	Distal Intergenic	5	35621215	35624412	3198	1	11553	uc009vdd.1	-75751	ENSMUSG00000045318	Adra2c	adrenergic receptor, alpha 2c
chr6	125682433	125682835	403	Ovary_peak_9949	39	.	5.75864	8.44918	3.98325	208	Intron	6	125660574	125990146	329573	1	243634	uc009dux.1	21859	ENSMUSG00000038115	Ano2	anoctamin 2
chr7	128151919	128152159	241	Ovary_peak_10631	39	.	5.75864	8.44918	3.98325	102	Intron	7	128177959	128220349	42391	1	59052	uc009jnk.1	-25800	ENSMUSG00000030876	Mettl9	methyltransferase like 9
chr7	129190671	129190875	205	Ovary_peak_10635	39	.	5.75864	8.44918	3.98325	105	Intron	7	129182335	129210577	28243	2	67417	uc009joe.1	19702	ENSMUSG00000030871	Ears2	glutamyl-tRNA synthetase 2, mitochondrial
chr7	140498714	140498949	236	Ovary_peak_10702	39	.	5.75864	8.44918	3.98325	135	Distal Intergenic	7	140178694	140315166	136473	2	13017	uc009kcz.1	-183548	ENSMUSG00000030970	Ctbp2	C-terminal binding protein 2
chr7	148633498	148633699	202	Ovary_peak_10758	39	.	5.75864	8.44918	3.98325	37	Promoter	7	148633549	148637241	3693	1	67186	uc009klf.1	0	ENSMUSG00000025508	Rplp2	ribosomal protein, large P2
chr7	150215602	150215806	205	Ovary_peak_10764	39	.	5.75864	8.44918	3.98325	114	Intron	7	150238655	150253835	15181	1	12520	uc009kou.2	-22849	ENSMUSG00000037706	Cd81	CD81 antigen
chr2	27789789	27790015	227	Ovary_peak_6330	39	.	5.74971	8.42339	3.97375	128	Intron	2	27813917	27814156	240	1	12831	uc008ixu.1	-23902	ENSMUSG00000026837	Col5a1	collagen, type V, alpha 1
chr14	20110502	20110717	216	Ovary_peak_3557	39	.	5.74398	8.40691	3.95758	99	Distal Intergenic	14	20413360	20421809	8450	2	432825	uc011zgi.1	311092	ENSMUSG00000095024	Gm5458	predicted gene 5458
chr1	8222272	8222479	208	Ovary_peak_40	39	.	5.35045	8.39715	3.9489	111	Distal Intergenic	1	8352742	8460600	107859	2	71096	uc007agg.1	238121	ENSMUSG00000025909	Sntg1	syntrophin, gamma 1
chr1	12280439	12280646	208	Ovary_peak_60	39	.	5.35045	8.39715	3.9489	100	Distal Intergenic	1	12682511	12850453	167943	1	240725	uc007aia.2	-401865	ENSMUSG00000016918	Sulf1	sulfatase 1
chr1	20420004	20420204	201	Ovary_peak_99	39	.	5.35045	8.39715	3.9489	121	Intron	1	20047860	20608138	560279	2	241035	uc007akv.1	187934	ENSMUSG00000043760	Pkhd1	polycystic kidney and hepatic disease 1
chr1	29619566	29619768	203	Ovary_peak_139	39	.	5.35045	8.39715	3.9489	86	Distal Intergenic	1	28832967	28837097	4131	2	210962	uc007anb.1	-782469	ENSMUSG00000048411	Gm597	predicted gene 597
chr1	30143127	30143347	221	Ovary_peak_142	39	.	5.35045	8.39715	3.9489	19	Distal Intergenic	1	30859187	30920101	60915	2	213109	uc007ane.1	776754	ENSMUSG00000048874	Phf3	PHD finger protein 3
chr1	32544655	32544867	213	Ovary_peak_152	39	.	5.35045	8.39715	3.9489	57	Intron	1	32576408	32577844	1437	2	408192	uc011wiv.1	32977	ENSMUSG00000102865	Gm9839	predicted gene 9839
chr1	41026425	41026636	212	Ovary_peak_200	39	.	5.35045	8.39715	3.9489	68	Distal Intergenic	1	40862446	40912112	49667	1	381339	uc007auq.1	163979	ENSMUSG00000079588	Tmem182	transmembrane protein 182
chr1	44736022	44736244	223	Ovary_peak_217	39	.	5.35045	8.39715	3.9489	67	Intron	1	44608516	44853681	245166	1	70676	uc007awn.2	127506	ENSMUSG00000056870	Gulp1	GULP, engulfment adaptor PTB domain containing 1
chr1	47443032	47443248	217	Ovary_peak_229	39	.	5.35045	8.39715	3.9489	79	Distal Intergenic	1	46864389	46910354	45966	2	227059	uc007axc.1	-532678	ENSMUSG00000025986	Slc39a10	solute carrier family 39 (zinc transporter), member 10
chr1	50684443	50684644	202	Ovary_peak_240	39	.	5.35045	8.39715	3.9489	74	Distal Intergenic	1	50966806	51036764	69959	1	56363	uc007axi.1	-282162	ENSMUSG00000026109	Tmeff2	transmembrane protein with EGF-like and two follistatin-like domains 2
chr1	51138967	51139176	210	Ovary_peak_242	39	.	5.35045	8.39715	3.9489	95	Intron	1	50984367	51244114	259748	1	56363	uc007axj.1	154600	ENSMUSG00000026109	Tmeff2	transmembrane protein with EGF-like and two follistatin-like domains 2
chr1	56629652	56629893	242	Ovary_peak_280	39	.	5.35045	8.39715	3.9489	145	Distal Intergenic	1	56692893	56694295	1403	2	71066	uc007bar.1	64402	ENSMUSG00000045336	Hsfy2	heat shock transcription factor, Y-linked 2
chr1	57690913	57691131	219	Ovary_peak_285	39	.	5.35045	8.39715	3.9489	118	Distal Intergenic	1	57831705	58005241	173537	1	67198	uc007bbd.2	-140574	ENSMUSG00000038305	Spats2l	spermatogenesis associated, serine-rich 2-like
chr1	64180684	64180900	217	Ovary_peak_329	39	.	5.35045	8.39715	3.9489	165	Distal Intergenic	1	64088500	64168000	79501	2	93691	uc007bgq.1	-12684	ENSMUSG00000025959	Klf7	Kruppel-like factor 7 (ubiquitous)
chr1	78244482	78244696	215	Ovary_peak_394	39	.	5.35045	8.39715	3.9489	78	Distal Intergenic	1	78180033	78193711	13679	2	18505	uc007bqd.1	-50771	ENSMUSG00000004872	Pax3	paired box 3
chr1	82197081	82197290	210	Ovary_peak_419	39	.	5.35045	8.39715	3.9489	192	Distal Intergenic	1	82229680	82288014	58335	2	16367	uc007brp.2	90724	ENSMUSG00000055980	Irs1	insulin receptor substrate 1
chr1	89953289	89953491	203	Ovary_peak_448	39	.	5.35045	8.39715	3.9489	16	Promoter	1	89951986	90116577	164592	1	394430	uc007bya.1	1303	ENSMUSG00000090165	Ugt1a10	UDP glycosyltransferase 1 family, polypeptide A10
chr1	96028174	96028378	205	Ovary_peak_499	39	.	5.35045	8.39715	3.9489	86	Distal Intergenic	1	95934882	95949130	14249	2	18566	uc007cev.1	-79044	ENSMUSG00000026285	Pdcd1	programmed cell death 1
chr1	104995176	104995391	216	Ovary_peak_534	39	.	5.35045	8.39715	3.9489	118	Distal Intergenic	1	106665396	106892058	226663	1	23836	uc007cgc.1	-1670005	ENSMUSG00000050840	Cdh20	cadherin 20
chr1	107980113	107980321	209	Ovary_peak_552	39	.	5.35045	8.39715	3.9489	147	Distal Intergenic	1	107902592	107930654	28063	1	227449	uc007cgs.2	77521	ENSMUSG00000038866	Zcchc2	zinc finger, CCHC domain containing 2
chr1	123497144	123497346	203	Ovary_peak_617	39	.	5.35045	8.39715	3.9489	142	Distal Intergenic	1	123450412	123464557	14146	2	66942	uc007cjw.2	-32587	ENSMUSG00000001674	Ddx18	DEAD (Asp-Glu-Ala-Asp) box polypeptide 18
chr1	125631525	125631742	218	Ovary_peak_623	39	.	5.35045	8.39715	3.9489	164	Intron	1	125228715	125942136	713422	2	269109	uc007cjx.2	310394	ENSMUSG00000036815	Dpp10	dipeptidylpeptidase 10
chr1	130676257	130676458	202	Ovary_peak_651	39	.	5.35045	8.39715	3.9489	169	Distal Intergenic	1	130484776	130488876	4101	2	12767	uc007clt.1	-187381	ENSMUSG00000045382	Cxcr4	chemokine (C-X-C motif) receptor 4
chr1	132600804	132601236	433	Ovary_peak_659	39	.	5.35045	8.39715	3.9489	56	Intron	1	132594274	132611152	16879	2	18640	uc011wrj.1	9916	ENSMUSG00000026409	Pfkfb2	6-phosphofructo-2-kinase/fructose-2,6-biphosphatase 2
chr1	145305634	145305855	222	Ovary_peak_735	39	.	5.35045	8.39715	3.9489	108	Distal Intergenic	1	145487827	145497067	9241	1	26878	uc007cwy.2	-181972	ENSMUSG00000033849	B3galt2	UDP-Gal:betaGlcNAc beta 1,3-galactosyltransferase, polypeptide 2
chr1	156183525	156183735	211	Ovary_peak_782	39	.	5.35045	8.39715	3.9489	19	Distal Intergenic	1	156239649	156573050	333402	2	12290	uc007dav.1	389315	ENSMUSG00000004110	Cacna1e	calcium channel, voltage-dependent, R type, alpha 1E subunit
chr1	161965011	161965211	201	Ovary_peak_819	39	.	5.35045	8.39715	3.9489	108	Distal Intergenic	1	161974511	162002913	28403	1	67647	uc007deb.2	-9300	ENSMUSG00000090394	4930523C07Rik	RIKEN cDNA 4930523C07 gene
chr1	164950676	164950875	200	Ovary_peak_840	39	.	5.35045	8.39715	3.9489	89	Distal Intergenic	1	164893645	164914622	20978	2	14262	uc007dhf.1	-36054	ENSMUSG00000026691	Fmo3	flavin containing monooxygenase 3
chr1	173124005	173124201	197	Ovary_peak_903	39	.	5.35045	8.39715	3.9489	99	Promoter	1	173103395	173126417	23023	2	66425	uc009uzy.1	2216	ENSMUSG00000038370	Pcp4l1	Purkinje cell protein 4-like 1
chr1	174472409	174472605	197	Ovary_peak_914	39	.	5.35045	8.39715	3.9489	17	Intron	1	174486069	174493848	7780	1	240916	uc007dqs.2	-13464	ENSMUSG00000049598	Vsig8	V-set and immunoglobulin domain containing 8
chr1	177834378	177834578	201	Ovary_peak_924	39	.	5.35045	8.39715	3.9489	78	Exon	1	177810909	177841527	30619	1	26909	uc007dtu.2	23469	ENSMUSG00000039748	Exo1	exonuclease 1
chr1	178153551	178153784	234	Ovary_peak_928	39	.	5.35045	8.39715	3.9489	95	Intron	1	177972435	178144073	171639	2	319455	uc007dtz.2	-9478	ENSMUSG00000055214	Pld5	phospholipase D family, member 5
chr1	179313045	179313246	202	Ovary_peak_934	39	.	5.35045	8.39715	3.9489	111	Distal Intergenic	1	179372538	179380897	8360	1	30928	uc007dul.1	-59292	ENSMUSG00000063659	Zbtb18	zinc finger and BTB domain containing 18
chr1	190961465	190961667	203	Ovary_peak_1006	39	.	5.35045	8.39715	3.9489	72	Distal Intergenic	1	190804678	190831719	27042	2	226823	uc007eaj.1	-129746	ENSMUSG00000026608	Kctd3	potassium channel tetramerisation domain containing 3
chr1	191006705	191006915	211	Ovary_peak_1007	39	.	5.35045	8.39715	3.9489	24	Distal Intergenic	1	191031809	191167232	135424	2	16526	uc007eak.2	160317	ENSMUSG00000037624	Kcnk2	potassium channel, subfamily K, member 2
chr1	192019448	192019796	349	Ovary_peak_1017	39	.	5.35045	8.39715	3.9489	178	Intron	1	191945658	191994559	48902	2	19130	uc007ebb.1	-24889	ENSMUSG00000010175	Prox1	prospero homeobox 1
chr10	4246781	4246997	217	Ovary_peak_1049	39	.	5.35045	8.39715	3.9489	14	Distal Intergenic	10	4424141	4520877	96737	1	56533	uc007egg.2	-177144	ENSMUSG00000019775	Rgs17	regulator of G-protein signaling 17
chr10	13777540	13777741	202	Ovary_peak_1097	39	.	5.35045	8.39715	3.9489	193	Intron	10	13686830	13799481	112652	1	15273	uc011xak.1	90710	ENSMUSG00000015501	Hivep2	human immunodeficiency virus type I enhancer binding protein 2
chr10	15998095	15998306	212	Ovary_peak_1108	39	.	5.35045	8.39715	3.9489	123	Distal Intergenic	10	17443034	17445480	2447	1	17684	uc007elt.2	-1444728	ENSMUSG00000039910	Cited2	Cbp/p300-interacting transactivator, with Glu/Asp-rich carboxy-terminal domain, 2
chr10	24961752	24961950	199	Ovary_peak_1158	39	.	5.35045	8.39715	3.9489	148	Intron	10	24888896	24919964	31069	2	432442	uc007erh.1	-41788	ENSMUSG00000039166	Akap7	A kinase (PRKA) anchor protein 7
chr10	25241771	25241983	213	Ovary_peak_1161	39	.	5.35045	8.39715	3.9489	135	Intron	10	25247749	25256078	8330	2	75606	uc007erv.2	14095	NA	NA	NA
chr10	26569908	26570112	205	Ovary_peak_1167	39	.	5.35045	8.39715	3.9489	54	Exon	10	26492318	26638454	146137	1	73910	uc007ese.1	77590	ENSMUSG00000039031	Arhgap18	Rho GTPase activating protein 18
chr10	51805313	51805513	201	Ovary_peak_1264	39	.	5.35045	8.39715	3.9489	82	Intron	10	51742492	51748277	5786	1	215031	uc007fba.1	62821	ENSMUSG00000049641	Vgll2	vestigial like family member 2
chr10	67000447	67000651	205	Ovary_peak_1336	39	.	5.35045	8.39715	3.9489	83	Promoter	10	67000617	67004936	4320	1	13654	uc007flx.1	0	ENSMUSG00000037868	Egr2	early growth response 2
chr10	67437691	67437920	230	Ovary_peak_1344	39	.	5.35045	8.39715	3.9489	38	Distal Intergenic	10	67442346	67506009	63664	1	170799	uc011xfq.1	-4426	ENSMUSG00000037846	Rtkn2	rhotekin 2
chr10	69275500	69275851	352	Ovary_peak_1360	39	.	5.35045	8.39715	3.9489	169	Intron	10	69248262	69321268	73007	1	11735	uc007fng.1	27238	ENSMUSG00000069601	Ank3	ankyrin 3, epithelial
chr10	81967998	81968202	205	Ovary_peak_1412	39	.	5.35045	8.39715	3.9489	4	Distal Intergenic	10	82082596	82085973	3378	2	544717	uc007gjp.2	117771	ENSMUSG00000063320	1190007I07Rik	RIKEN cDNA 1190007I07 gene
chr10	82848550	82848771	222	Ovary_peak_1416	39	.	5.35045	8.39715	3.9489	17	Distal Intergenic	10	82822966	82831580	8615	1	28109	uc007gkg.2	25584	ENSMUSG00000020255	D10Wsu102e	DNA segment, Chr 10, Wayne State University 102, expressed
chr10	86388473	86388687	215	Ovary_peak_1438	39	.	5.35045	8.39715	3.9489	45	Intron	10	86381406	86403475	22070	2	192188	uc011xla.1	14788	ENSMUSG00000035459	Stab2	stabilin 2
chr10	89253619	89253838	220	Ovary_peak_1451	39	.	5.35045	8.39715	3.9489	55	Intron	10	89269369	89282614	13246	1	75089	uc007gsw.2	-15531	ENSMUSG00000019951	Uhrf1bp1l	UHRF1 (ICBP90) binding protein 1-like
chr10	92112826	92113033	208	Ovary_peak_1468	39	.	5.35045	8.39715	3.9489	102	Distal Intergenic	10	92147490	92185163	37674	2	17997	uc007gud.2	72130	ENSMUSG00000019988	Nedd1	neural precursor cell expressed, developmentally down-regulated gene 1
chr10	104836595	104836794	200	Ovary_peak_1530	39	.	5.35045	8.39715	3.9489	43	Intron	10	104624720	105011535	386816	2	278279	uc007gym.1	174741	ENSMUSG00000036019	Tmtc2	transmembrane and tetratricopeptide repeat containing 2
chr10	125505123	125505339	217	Ovary_peak_1636	39	.	5.35045	8.39715	3.9489	19	Distal Intergenic	10	125403275	125452415	49141	1	320398	uc007hhd.2	101848	ENSMUSG00000020105	Lrig3	leucine-rich repeats and immunoglobulin-like domains 3
chr10	125851008	125851205	198	Ovary_peak_1639	39	.	5.35045	8.39715	3.9489	106	Distal Intergenic	10	125403275	125452415	49141	1	320398	uc007hhd.2	447733	ENSMUSG00000020105	Lrig3	leucine-rich repeats and immunoglobulin-like domains 3
chr10	129068670	129068876	207	Ovary_peak_1664	39	.	5.35045	8.39715	3.9489	135	Distal Intergenic	10	129062180	129063115	936	2	258549	uc007hqf.1	-5555	ENSMUSG00000095002	Olfr798	olfactory receptor 798
chr11	6209974	6210189	216	Ovary_peak_1689	39	.	5.35045	8.39715	3.9489	77	Intron	11	6213791	6217083	3293	1	18293	uc007hyk.1	-3602	ENSMUSG00000020456	Ogdh	oxoglutarate (alpha-ketoglutarate) dehydrogenase (lipoamide)
chr11	16277092	16277328	237	Ovary_peak_1732	39	.	5.35045	8.39715	3.9489	63	Distal Intergenic	11	16157727	16184554	26828	1	211739	uc007ibk.2	119365	ENSMUSG00000048834	Vstm2a	V-set and transmembrane domain containing 2A
chr11	16427560	16427793	234	Ovary_peak_1733	39	.	5.35045	8.39715	3.9489	51	Distal Intergenic	11	16401641	16408487	6847	2	20335	uc011xrs.1	-19073	ENSMUSG00000078974	Sec61g	SEC61, gamma subunit
chr11	22116072	22116289	218	Ovary_peak_1761	39	.	5.35045	8.39715	3.9489	148	Intron	11	22049900	22071358	21459	2	216565	uc007ied.1	-44714	ENSMUSG00000042302	Ehbp1	EH domain binding protein 1
chr11	24061461	24061693	233	Ovary_peak_1771	39	.	5.35045	8.39715	3.9489	109	Intron	11	23980695	24073558	92864	1	14025	uc007ifw.2	80766	ENSMUSG00000000861	Bcl11a	B cell CLL/lymphoma 11A (zinc finger protein)
chr11	44924698	44924901	204	Ovary_peak_1854	39	.	5.35045	8.39715	3.9489	23	Distal Intergenic	11	44431636	44818674	387039	1	13591	uc007inn.1	493062	ENSMUSG00000057098	Ebf1	early B cell factor 1
chr11	50621584	50621781	198	Ovary_peak_1887	39	.	5.35045	8.39715	3.9489	169	Downstream	11	50624587	50641233	16647	2	30944	uc007isq.1	19452	ENSMUSG00000044807	Zfp354c	zinc finger protein 354C
chr11	63665403	63665624	222	Ovary_peak_1953	39	.	5.35045	8.39715	3.9489	205	Distal Intergenic	11	63698195	63735786	37592	2	54710	uc007jkn.1	70162	ENSMUSG00000070407	Hs3st3b1	heparan sulfate (glucosamine) 3-O-sulfotransferase 3B1
chr11	69794170	69794395	226	Ovary_peak_1995	39	.	5.35045	8.39715	3.9489	80	Promoter	11	69794670	69804102	9433	1	67181	uc007jtf.1	-275	ENSMUSG00000018559	Ctdnep1	CTD nuclear envelope phosphatase 1
chr11	71485908	71486250	343	Ovary_peak_2008	39	.	5.35045	8.39715	3.9489	170	Distal Intergenic	11	71564205	71603148	38944	1	216881	uc007jxv.1	-77955	ENSMUSG00000020811	Wscd1	WSC domain containing 1
chr11	72197370	72197621	252	Ovary_peak_2015	39	.	5.35045	8.39715	3.9489	47	Distal Intergenic	11	72168194	72175382	7189	2	21689	uc007jyu.1	-21988	ENSMUSG00000020799	Tekt1	tektin 1
chr11	81203856	81204071	216	Ovary_peak_2068	39	.	5.35045	8.39715	3.9489	82	Intron	11	81386004	81387041	1038	2	237880	uc007kmn.1	182970	ENSMUSG00000080980	1700071K01Rik	RIKEN cDNA 1700071K01 gene
chr11	87007505	87007719	215	Ovary_peak_2102	39	.	5.35045	8.39715	3.9489	131	Intron	11	87003576	87022037	18462	1	68729	uc007ktn.1	3929	ENSMUSG00000018548	Trim37	tripartite motif-containing 37
chr11	93829563	93829760	198	Ovary_peak_2135	39	.	5.35045	8.39715	3.9489	141	Promoter	11	93820239	93829835	9597	2	18102	uc007kxu.1	75	ENSMUSG00000037601	Nme1	NME/NM23 nucleoside diphosphate kinase 1
chr11	96170781	96170988	208	Ovary_peak_2154	39	.	5.35045	8.39715	3.9489	25	Distal Intergenic	11	96164826	96167435	2610	1	15413	uc007lbu.2	5955	ENSMUSG00000038700	Hoxb5	homeobox B5
chr11	110931216	110931439	224	Ovary_peak_2255	39	.	5.35045	8.39715	3.9489	43	Intron	11	110927478	110938139	10662	1	16518	uc007mdw.2	3738	ENSMUSG00000041695	Kcnj2	potassium inwardly-rectifying channel, subfamily J, member 2
chr11	121269255	121269482	228	Ovary_peak_2317	39	.	5.35045	8.39715	3.9489	91	Distal Intergenic	11	121282687	121292082	9396	1	238024	uc007mvv.2	-13205	ENSMUSG00000039253	Fn3krp	fructosamine 3 kinase related protein
chr12	3532579	3532781	203	Ovary_peak_2323	39	.	5.35045	8.39715	3.9489	18	Distal Intergenic	12	3572391	3646786	74396	1	13528	uc007mwu.2	-39610	ENSMUSG00000071454	Dtnb	dystrobrevin, beta
chr12	4773751	4773954	204	Ovary_peak_2331	39	.	5.35045	8.39715	3.9489	75	Promoter	12	4753022	4776073	23052	2	207921	uc007mye.2	2119	ENSMUSG00000050545	Fam228b	family with sequence similarity 228, member B
chr12	4931383	4931588	206	Ovary_peak_2332	39	.	5.35045	8.39715	3.9489	61	Intron	12	4924159	5054216	130058	1	320817	uc007myu.1	7224	ENSMUSG00000052812	Atad2b	ATPase family, AAA domain containing 2B
chr12	5920079	5920302	224	Ovary_peak_2340	39	.	5.35045	8.39715	3.9489	85	Distal Intergenic	12	5383308	5422938	39631	1	72669	uc011yka.1	536771	ENSMUSG00000037735	2810032G03Rik	RIKEN cDNA 2810032G03 gene
chr12	9537969	9538170	202	Ovary_peak_2354	39	.	5.35045	8.39715	3.9489	114	Distal Intergenic	12	9581248	9588306	7059	1	23967	uc007nao.2	-43078	ENSMUSG00000048387	Osr1	odd-skipped related transcription factor 1
chr12	10759509	10759717	209	Ovary_peak_2360	39	.	5.35045	8.39715	3.9489	191	Distal Intergenic	12	10397586	10402368	4783	1	105014	uc007nar.2	361923	ENSMUSG00000020621	Rdh14	retinol dehydrogenase 14 (all-trans and 9-cis)
chr12	18016266	18016477	212	Ovary_peak_2406	39	.	5.35045	8.39715	3.9489	169	Intron	12	18186049	18186166	118	1	100316692	uc011ykp.1	-169572	NA	NA	NA
chr12	31686360	31686556	197	Ovary_peak_2455	39	.	5.35045	8.39715	3.9489	5	Distal Intergenic	12	31758833	31764805	5973	1	104943	uc007nhb.1	-72277	ENSMUSG00000036136	Fam110c	family with sequence similarity 110, member C
chr12	32635517	32635753	237	Ovary_peak_2460	39	.	5.35045	8.39715	3.9489	156	Promoter	12	32621324	32635400	14077	2	73389	uc007nhw.2	-117	ENSMUSG00000002996	Hbp1	high mobility group box transcription factor 1
chr12	34692753	34692965	213	Ovary_peak_2470	39	.	5.35045	8.39715	3.9489	96	Distal Intergenic	12	34642536	34644696	2161	1	22160	uc007niw.1	50217	ENSMUSG00000035799	Twist1	twist basic helix-loop-helix transcription factor 1
chr12	35806227	35806426	200	Ovary_peak_2476	39	.	5.35045	8.39715	3.9489	104	Intron	12	35770611	35832149	61539	1	217463	uc007njh.2	35616	ENSMUSG00000020590	Snx13	sorting nexin 13
chr12	36684247	36684447	201	Ovary_peak_2480	39	.	5.35045	8.39715	3.9489	175	Distal Intergenic	12	36652208	36676317	24110	1	403205	uc007njl.2	32039	ENSMUSG00000036231	Agr3	anterior gradient 3
chr12	46815687	46815885	199	Ovary_peak_2515	39	.	5.35045	8.39715	3.9489	88	Distal Intergenic	12	45953473	46175470	221998	2	217517	uc007nmc.1	-640217	ENSMUSG00000046314	Stxbp6	syntaxin binding protein 6 (amisyn)
chr12	51654383	51654584	202	Ovary_peak_2531	39	.	5.35045	8.39715	3.9489	92	Intron	12	51442219	51750210	307992	2	18760	uc007nmj.1	95626	ENSMUSG00000002688	Prkd1	protein kinase D1
chr12	62422734	62422931	198	Ovary_peak_2580	39	.	5.35045	8.39715	3.9489	76	Distal Intergenic	12	62625619	62946245	320627	1	238205	uc007nqm.1	-202688	ENSMUSG00000035653	Lrfn5	leucine rich repeat and fibronectin type III domain containing 5
chr12	70261516	70261718	203	Ovary_peak_2607	39	.	5.35045	8.39715	3.9489	53	Promoter	12	70258709	70260173	1465	2	20090	uc007nrp.2	-1343	ENSMUSG00000034892	Rps29	ribosomal protein S29
chr12	78063278	78063492	215	Ovary_peak_2651	39	.	5.35045	8.39715	3.9489	89	Promoter	12	78038256	78063235	24980	2	17187	uc011yoe.1	-43	ENSMUSG00000059436	Max	Max protein
chr12	78296387	78296598	212	Ovary_peak_2656	39	.	5.35045	8.39715	3.9489	107	Distal Intergenic	12	78339112	78576974	237863	1	53618	uc007nyy.1	-42514	ENSMUSG00000021065	Fut8	fucosyltransferase 8
chr12	82100985	82101185	201	Ovary_peak_2676	39	.	5.35045	8.39715	3.9489	80	Distal Intergenic	12	82127795	82287401	159607	1	64075	uc007obt.2	-26610	ENSMUSG00000021136	Smoc1	SPARC related modular calcium binding 1
chr12	91118155	91118365	211	Ovary_peak_2750	39	.	5.35045	8.39715	3.9489	94	Intron	12	91050923	91571883	520961	1	18191	uc007oke.1	67232	ENSMUSG00000066392	Nrxn3	neurexin III
chr12	93200882	93201086	205	Ovary_peak_2759	39	.	5.35045	8.39715	3.9489	89	Distal Intergenic	12	93079898	93087597	7700	2	20338	uc007olb.1	-113285	ENSMUSG00000020964	Sel1l	sel-1 suppressor of lin-12-like (C. elegans)
chr12	94971510	94971765	256	Ovary_peak_2763	39	.	5.35045	8.39715	3.9489	178	Distal Intergenic	12	93079898	93087597	7700	2	20338	uc007olb.1	-1883913	ENSMUSG00000020964	Sel1l	sel-1 suppressor of lin-12-like (C. elegans)
chr12	99279673	99279904	232	Ovary_peak_2776	39	.	5.35045	8.39715	3.9489	124	Distal Intergenic	12	99440510	99497547	57038	2	14420	uc007olf.1	217643	ENSMUSG00000021003	Galc	galactosylceramidase
chr12	100205206	100205405	200	Ovary_peak_2780	39	.	5.35045	8.39715	3.9489	108	Intron	12	100158784	100221448	62665	1	76260	uc007orq.2	46422	ENSMUSG00000021013	Ttc8	tetratricopeptide repeat domain 8
chr12	102095798	102096020	223	Ovary_peak_2793	39	.	5.35045	8.39715	3.9489	196	Intron	12	102114892	102137734	22843	2	238377	uc011yqc.1	41714	ENSMUSG00000047415	Gpr68	G protein-coupled receptor 68
chr12	120521130	120521328	199	Ovary_peak_2894	39	.	5.35045	8.39715	3.9489	39	Distal Intergenic	12	120439936	120476749	36814	2	320910	uc007pim.1	-44381	ENSMUSG00000025321	Itgb8	integrin beta 8
chr12	120846504	120846708	205	Ovary_peak_2897	39	.	5.35045	8.39715	3.9489	110	Distal Intergenic	12	120681883	120705405	23523	1	238455	uc007pin.2	164621	ENSMUSG00000041886	Macc1	metastasis associated in colon cancer 1
chr13	15774489	15774694	206	Ovary_peak_2959	39	.	5.35045	8.39715	3.9489	73	Intron	13	15555556	15821858	266303	1	14634	uc007pns.1	218933	ENSMUSG00000021318	Gli3	GLI-Kruppel family member GLI3
chr13	17787079	17787307	229	Ovary_peak_2971	39	.	5.35045	8.39715	3.9489	77	Promoter	13	17787247	17790939	3693	1	66308	uc007poa.1	0	ENSMUSG00000012429	Mplkip	M-phase specific PLK1 intereacting protein
chr13	18302114	18302332	219	Ovary_peak_2974	39	.	5.35045	8.39715	3.9489	101	Intron	13	18230655	18264387	33733	2	218030	uc007poi.1	-37727	ENSMUSG00000009734	Pou6f2	POU domain, class 6, transcription factor 2
chr13	22790755	22790973	219	Ovary_peak_2994	39	.	5.35045	8.39715	3.9489	23	Distal Intergenic	13	22817553	22818491	939	2	432735	uc011yxb.1	27518	ENSMUSG00000084136	Vmn1r207	vomeronasal 1 receptor 207
chr13	25017571	25017769	199	Ovary_peak_3010	39	.	5.35045	8.39715	3.9489	14	Intron	13	24999448	25029530	30083	2	214579	uc007pwp.2	11761	ENSMUSG00000035936	Aldh5a1	aldhehyde dehydrogenase family 5, subfamily A1
chr13	28036973	28037187	215	Ovary_peak_3022	39	.	5.35045	8.39715	3.9489	112	Distal Intergenic	13	28108092	28115415	7324	1	19110	uc007pyg.1	-70905	ENSMUSG00000005891	Prl4a1	prolactin family 4, subfamily a, member 1
chr13	43150483	43150683	201	Ovary_peak_3106	39	.	5.35045	8.39715	3.9489	69	Intron	13	43218208	43233881	15674	1	218194	uc007qfs.1	-67525	ENSMUSG00000054728	Phactr1	phosphatase and actin regulator 1
chr13	65214196	65214445	250	Ovary_peak_3228	39	.	5.35045	8.39715	3.9489	142	Promoter	13	65166338	65214290	47953	2	66631	uc007qzc.1	0	ENSMUSG00000038212	Mfsd14b	major facilitator superfamily domain containing 14B
chr13	67585096	67585313	218	Ovary_peak_3239	39	.	5.35045	8.39715	3.9489	56	Promoter	13	67572449	67585189	12741	2	408067	uc007raw.1	0	ENSMUSG00000059839	Zfp874b	zinc finger protein 874b
chr13	75130954	75131170	217	Ovary_peak_3290	39	.	5.35045	8.39715	3.9489	170	Distal Intergenic	13	75227435	75244051	16617	1	18548	uc007rfr.1	-96265	ENSMUSG00000021587	Pcsk1	proprotein convertase subtilisin/kexin type 1
chr13	75497072	75497281	210	Ovary_peak_3294	39	.	5.35045	8.39715	3.9489	47	Distal Intergenic	13	75227435	75269946	42512	1	18548	uc007rfs.1	269637	ENSMUSG00000021587	Pcsk1	proprotein convertase subtilisin/kexin type 1
chr13	82237599	82237810	212	Ovary_peak_3320	39	.	5.35045	8.39715	3.9489	59	Distal Intergenic	13	81922291	81936156	13866	1	12626	uc007rid.1	315308	ENSMUSG00000021537	Cetn3	centrin 3
chr13	88872088	88872292	205	Ovary_peak_3341	39	.	5.35045	8.39715	3.9489	102	Distal Intergenic	13	88961077	88969496	8420	1	13612	uc011zcj.1	-88785	ENSMUSG00000034488	Edil3	EGF-like repeats and discoidin I-like domains 3
chr13	90677228	90677442	215	Ovary_peak_3348	39	.	5.35045	8.39715	3.9489	102	Distal Intergenic	13	91023054	91044960	21907	2	435376	uc011zcl.1	367518	ENSMUSG00000078958	Atp6ap1l	ATPase, H+ transporting, lysosomal accessory protein 1-like
chr13	95080245	95080459	215	Ovary_peak_3368	39	.	5.35045	8.39715	3.9489	53	Distal Intergenic	13	94971388	95055786	84399	2	107767	uc007rlt.1	-24459	ENSMUSG00000021687	Scamp1	secretory carrier membrane protein 1
chr13	98205044	98205420	377	Ovary_peak_3385	39	.	5.35045	8.39715	3.9489	108	Exon	13	98011060	98022995	11936	1	13803	uc007rod.2	193984	ENSMUSG00000041773	Enc1	ectodermal-neural cortex 1
chr13	103107537	103107735	199	Ovary_peak_3413	39	.	5.35045	8.39715	3.9489	133	Distal Intergenic	13	103483638	103494342	10705	1	17079	uc007rrx.1	-375903	ENSMUSG00000021624	Cd180	CD180 antigen
chr13	103270208	103270416	209	Ovary_peak_3415	39	.	5.35045	8.39715	3.9489	159	Distal Intergenic	13	103483638	103494342	10705	1	17079	uc007rrx.1	-213222	ENSMUSG00000021624	Cd180	CD180 antigen
chr13	106805802	106805999	198	Ovary_peak_3428	39	.	5.35045	8.39715	3.9489	168	Distal Intergenic	13	106233773	106238213	4441	1	15550	uc007rtu.2	572029	ENSMUSG00000021721	Htr1a	5-hydroxytryptamine (serotonin) receptor 1A
chr13	111497252	111497459	208	Ovary_peak_3453	39	.	5.35045	8.39715	3.9489	93	Distal Intergenic	13	111185256	111188094	2839	1	20620	uc007rvr.1	311996	ENSMUSG00000021701	Plk2	polo like kinase 2
chr13	117987293	117987498	206	Ovary_peak_3487	39	.	5.35045	8.39715	3.9489	96	Distal Intergenic	13	118009380	118063222	53843	1	13723	uc007rym.2	-21882	ENSMUSG00000021728	Emb	embigin
chr13	119418795	119419008	214	Ovary_peak_3494	39	.	5.35045	8.39715	3.9489	41	Intron	13	119503506	119581380	77875	1	14165	uc007ryv.2	-84498	ENSMUSG00000021732	Fgf10	fibroblast growth factor 10
chr14	9422877	9423081	205	Ovary_peak_3505	39	.	5.35045	8.39715	3.9489	129	Intron	14	9263686	9498804	235119	2	74430	uc007sfe.2	75723	ENSMUSG00000021747	4930452B06Rik	RIKEN cDNA 4930452B06 gene
chr14	11994501	11994796	296	Ovary_peak_3512	39	.	5.35045	8.39715	3.9489	169	Promoter	14	10382608	11994546	1611939	2	14198	uc007sfk.1	0	ENSMUSG00000060579	Fhit	fragile histidine triad gene
chr14	18758840	18759039	200	Ovary_peak_3555	39	.	5.35045	8.39715	3.9489	195	Intron	14	18814158	18870602	56445	1	21834	uc007sho.2	-55119	ENSMUSG00000021779	Thrb	thyroid hormone receptor beta
chr14	31463987	31464195	209	Ovary_peak_3612	39	.	5.35045	8.39715	3.9489	100	Distal Intergenic	14	31467561	31477783	10223	1	328370	uc007svm.1	-3366	ENSMUSG00000052395	Rft1	RFT1 homolog
chr14	33115731	33115943	213	Ovary_peak_3620	39	.	5.35045	8.39715	3.9489	49	Intron	14	33135205	33161006	25802	1	239017	uc007syt.1	-19262	ENSMUSG00000021913	Ogdhl	oxoglutarate dehydrogenase-like
chr14	38426651	38426869	219	Ovary_peak_3642	39	.	5.35045	8.39715	3.9489	10	Distal Intergenic	14	37933632	37948508	14877	2	66092	uc007tby.2	-478143	ENSMUSG00000041028	Ghitm	growth hormone inducible transmembrane protein
chr14	47408004	47408217	214	Ovary_peak_3666	39	.	5.35045	8.39715	3.9489	83	Promoter	14	47395242	47408032	12791	2	12793	uc007thg.2	0	ENSMUSG00000015759	Cnih1	cornichon family AMPA receptor auxiliary protein 1
chr14	59261922	59262125	204	Ovary_peak_3732	39	.	5.35045	8.39715	3.9489	105	Distal Intergenic	14	59751877	59761730	9854	2	67932	uc007udz.2	499605	ENSMUSG00000021977	1700129C05Rik	RIKEN cDNA 1700129C05 gene
chr14	63454038	63454253	216	Ovary_peak_3756	39	.	5.35045	8.39715	3.9489	140	Promoter	14	63456527	63546560	90034	1	268752	uc007ugx.2	-2274	ENSMUSG00000014547	Wdfy2	WD repeat and FYVE domain containing 2
chr14	67282495	67282700	206	Ovary_peak_3783	39	.	5.35045	8.39715	3.9489	87	Intron	14	67254095	67352166	98072	1	11549	uc007ukl.1	28400	ENSMUSG00000045875	Adra1a	adrenergic receptor, alpha 1a
chr14	78762100	78762306	207	Ovary_peak_3847	39	.	5.35045	8.39715	3.9489	179	Distal Intergenic	14	78710956	78711107	152	2	100316733	uc011zov.1	-50993	NA	NA	NA
chr14	80615694	80615902	209	Ovary_peak_3859	39	.	5.35045	8.39715	3.9489	183	Distal Intergenic	14	80400109	80421737	21629	1	380924	uc007utn.1	215585	ENSMUSG00000022026	Olfm4	olfactomedin 4
chr14	81742890	81743086	197	Ovary_peak_3862	39	.	5.35045	8.39715	3.9489	169	Distal Intergenic	14	80400109	80421737	21629	1	380924	uc007utn.1	1342781	ENSMUSG00000022026	Olfm4	olfactomedin 4
chr14	83176387	83176588	202	Ovary_peak_3871	39	.	5.35045	8.39715	3.9489	78	Distal Intergenic	14	84843370	84879034	35665	1	219228	uc007uto.2	-1666782	ENSMUSG00000035566	Pcdh17	protocadherin 17
chr14	91930511	91930736	226	Ovary_peak_3894	39	.	5.35045	8.39715	3.9489	97	Distal Intergenic	14	90296031	90299254	3224	1	328451	uc007uui.2	1634480	ENSMUSG00000062093	Gm5088	poly(A)-binding protein, cytoplasmic pseudogene
chr14	106034217	106034413	197	Ovary_peak_3948	39	.	5.35045	8.39715	3.9489	55	Intron	14	106291164	106296036	4873	2	24064	uc007uxy.2	261623	ENSMUSG00000022114	Spry2	sprouty RTK signaling antagonist 2
chr14	119406787	119407067	281	Ovary_peak_4001	39	.	5.35045	8.39715	3.9489	141	Promoter	14	119384207	119406687	22481	2	66435	uc007uzh.1	-100	ENSMUSG00000042104	Uggt2	UDP-glucose glycoprotein glucosyltransferase 2
chr14	120555490	120555838	349	Ovary_peak_4009	39	.	5.35045	8.39715	3.9489	159	Intron	14	120418807	120441657	22851	2	239283	uc007uzo.1	-113833	ENSMUSG00000044819	Oxgr1	oxoglutarate (alpha-ketoglutarate) receptor 1
chr14	122077186	122077415	230	Ovary_peak_4020	39	.	5.35045	8.39715	3.9489	72	Intron	14	121941261	122097639	156379	2	105445	uc007vah.2	20224	ENSMUSG00000025558	Dock9	dedicator of cytokinesis 9
chr14	122484808	122485007	200	Ovary_peak_4022	39	.	5.35045	8.39715	3.9489	15	Distal Intergenic	14	122499721	122505392	5672	2	319727	uc007vat.1	20385	NA	A330035P11Rik	RIKEN cDNA A330035P11 gene
chr15	15009587	15009797	211	Ovary_peak_4099	39	.	5.35045	8.39715	3.9489	71	Distal Intergenic	15	16707856	16786532	78677	1	12565	uc011zro.1	-1698059	ENSMUSG00000025370	Cdh9	cadherin 9
chr15	25551610	25551863	254	Ovary_peak_4126	39	.	5.35045	8.39715	3.9489	95	Promoter	15	25552305	25631705	79401	1	17909	uc007vja.1	-442	ENSMUSG00000022272	Myo10	myosin X
chr15	27748252	27748456	205	Ovary_peak_4139	39	.	5.35045	8.39715	3.9489	128	Intron	15	27676657	27771597	94941	2	223435	uc007vjx.1	23141	ENSMUSG00000022263	Trio	triple functional domain (PTPRF interacting)
chr15	32633433	32633629	197	Ovary_peak_4158	39	.	5.35045	8.39715	3.9489	117	Distal Intergenic	15	32531430	32626096	94667	1	20356	uc007vkv.1	102003	ENSMUSG00000022231	Sema5a	sema domain, seven thrombospondin repeats (type 1 and type 1-like), transmembrane domain (TM) and short cytoplasmic domain, (semaphorin) 5A
chr15	51630409	51630641	233	Ovary_peak_4232	39	.	5.35045	8.39715	3.9489	156	Intron	15	51618109	51697007	78899	2	68135	uc007vrb.1	66366	ENSMUSG00000022312	Eif3h	eukaryotic translation initiation factor 3, subunit H
chr15	52168314	52168524	211	Ovary_peak_4237	39	.	5.35045	8.39715	3.9489	8	Distal Intergenic	15	52127108	52167288	40181	1	239436	uc007vrf.1	41206	ENSMUSG00000022315	Slc30a8	solute carrier family 30 (zinc transporter), member 8
chr15	63215602	63215807	206	Ovary_peak_4294	39	.	5.35045	8.39715	3.9489	106	Distal Intergenic	15	63607526	63640294	32769	2	83492	uc007vyt.1	424487	ENSMUSG00000079025	Gsdmc	gasdermin C
chr15	63357847	63358064	218	Ovary_peak_4295	39	.	5.35045	8.39715	3.9489	175	Distal Intergenic	15	63607526	63640294	32769	2	83492	uc007vyt.1	282230	ENSMUSG00000079025	Gsdmc	gasdermin C
chr15	64596286	64596490	205	Ovary_peak_4300	39	.	5.35045	8.39715	3.9489	85	Intron	15	64530597	64753858	223262	2	11514	uc007vzo.1	157368	ENSMUSG00000022376	Adcy8	adenylate cyclase 8
chr15	72463600	72463921	322	Ovary_peak_4328	39	.	5.35045	8.39715	3.9489	155	Intron	15	72342549	72376709	34161	2	223604	uc007wbk.1	-86891	ENSMUSG00000036760	Kcnk9	potassium channel, subfamily K, member 9
chr16	8992004	8992204	201	Ovary_peak_4543	39	.	5.35045	8.39715	3.9489	199	Distal Intergenic	16	8850298	8852435	2138	1	69053	uc007ydb.1	141706	ENSMUSG00000022507	1810013L24Rik	RIKEN cDNA 1810013L24 gene
chr16	13168942	13169143	202	Ovary_peak_4567	39	.	5.35045	8.39715	3.9489	25	Distal Intergenic	16	13111824	13152102	40279	1	50505	uc012abg.1	57118	ENSMUSG00000022545	Ercc4	excision repair cross-complementing rodent repair deficiency, complementation group 4
chr16	15626369	15626773	405	Ovary_peak_4580	39	.	5.35045	8.39715	3.9489	52	Intron	16	15623990	15637493	13504	2	17217	uc007yhr.2	10720	ENSMUSG00000022673	Mcm4	minichromosome maintenance complex component 4
chr16	23988544	23988750	207	Ovary_peak_4619	39	.	5.35045	8.39715	3.9489	153	Promoter	16	23965138	23988698	23561	2	12053	uc007ytz.1	0	ENSMUSG00000022508	Bcl6	B cell leukemia/lymphoma 6
chr16	26274996	26275197	202	Ovary_peak_4630	39	.	5.35045	8.39715	3.9489	20	Distal Intergenic	16	26356732	26371925	15194	2	12737	uc007yuz.2	96728	ENSMUSG00000022512	Cldn1	claudin 1
chr16	27457510	27457779	270	Ovary_peak_4636	39	.	5.35045	8.39715	3.9489	99	Distal Intergenic	16	27389063	27452304	63242	1	67501	uc007yvq.2	68447	ENSMUSG00000038127	Ccdc50	coiled-coil domain containing 50
chr16	48795252	48795450	199	Ovary_peak_4774	39	.	5.35045	8.39715	3.9489	95	Distal Intergenic	16	48816969	48819005	2037	1	57263	uc007zju.1	-21519	ENSMUSG00000022650	Retnlb	resistin like beta
chr16	50043708	50043908	201	Ovary_peak_4784	39	.	5.35045	8.39715	3.9489	151	Intron	16	49911575	49915121	3547	1	16423	uc007zki.1	132133	ENSMUSG00000055447	Cd47	CD47 antigen (Rh-related antigen, integrin-associated signal transducer)
chr16	59959049	59959253	205	Ovary_peak_4819	39	.	5.35045	8.39715	3.9489	184	Intron	16	59759987	60005547	245561	2	13840	uc007zpp.1	46294	ENSMUSG00000055540	Epha6	Eph receptor A6
chr16	63600395	63600594	200	Ovary_peak_4833	39	.	5.35045	8.39715	3.9489	121	Intron	16	63545044	63863983	318940	2	13837	uc007zpy.1	263389	ENSMUSG00000052504	Epha3	Eph receptor A3
chr16	66697748	66697956	209	Ovary_peak_4842	39	.	5.35045	8.39715	3.9489	139	Intron	16	65828858	65863311	34454	1	73569	uc007zql.2	868890	ENSMUSG00000091243	Vgll3	vestigial like family member 3
chr16	67286087	67286297	211	Ovary_peak_4845	39	.	5.35045	8.39715	3.9489	199	Intron	16	66655666	67621153	965488	2	239857	uc007zqn.2	334856	ENSMUSG00000064115	Cadm2	cell adhesion molecule 2
chr16	80892087	80892296	210	Ovary_peak_4888	39	.	5.35045	8.39715	3.9489	101	Distal Intergenic	16	81200942	81598050	397109	1	17968	uc007zta.2	-308646	ENSMUSG00000022762	Ncam2	neural cell adhesion molecule 2
chr16	87501539	87501759	221	Ovary_peak_4915	39	.	5.35045	8.39715	3.9489	123	Intron	16	87483570	87496114	12545	2	12469	uc007zul.1	-5425	ENSMUSG00000025613	Cct8	chaperonin containing Tcp1, subunit 8 (theta)
chr16	88456503	88456707	205	Ovary_peak_4920	39	.	5.35045	8.39715	3.9489	97	Distal Intergenic	16	88506052	88507223	1172	2	239931	uc007zuy.1	50516	ENSMUSG00000055811	Cldn17	claudin 17
chr16	97536366	97536562	197	Ovary_peak_4962	39	.	5.35045	8.39715	3.9489	107	Distal Intergenic	16	97578335	97660619	82285	1	56175	uc008ade.2	-41773	ENSMUSG00000040605	Bace2	beta-site APP-cleaving enzyme 2
chr17	28449786	28449999	214	Ovary_peak_5101	39	.	5.35045	8.39715	3.9489	128	Promoter	17	28450475	28463516	13042	1	72775	uc008bqo.2	-476	ENSMUSG00000007570	Fance	Fanconi anemia, complementation group E
chr17	32849877	32850285	409	Ovary_peak_5131	39	.	5.35045	8.39715	3.9489	177	Distal Intergenic	17	32822604	32840294	17691	1	106648	uc008bxl.1	27273	ENSMUSG00000073424	Cyp4f15	cytochrome P450, family 4, subfamily f, polypeptide 15
chr17	39218939	39219162	224	Ovary_peak_5165	39	.	5.35045	8.39715	3.9489	206	Distal Intergenic	17	39210636	39213982	3347	2	100126779	uc012atf.1	-4957	ENSMUSG00000096697	Esp23	exocrine gland secreted peptide 23
chr17	51173641	51173854	214	Ovary_peak_5227	39	.	5.35045	8.39715	3.9489	53	Intron	17	50872452	51318674	446223	2	72238	uc008cyy.2	144820	ENSMUSG00000023923	Tbc1d5	TBC1 domain family, member 5
chr17	53395649	53395865	217	Ovary_peak_5235	39	.	5.35045	8.39715	3.9489	85	Distal Intergenic	17	53538214	53602646	64433	2	211482	uc008czl.1	206781	ENSMUSG00000023931	Efhb	EF hand domain family, member B
chr17	58783242	58783451	210	Ovary_peak_5256	39	.	5.35045	8.39715	3.9489	102	Distal Intergenic	17	59018231	59023556	5326	2	69239	uc008dey.1	240105	ENSMUSG00000024227	Pdzph1	PDZ and pleckstrin homology domains 1
chr17	59935723	59935947	225	Ovary_peak_5258	39	.	5.35045	8.39715	3.9489	51	Distal Intergenic	17	59145818	59152745	6928	2	67993	uc008dfd.1	-782978	ENSMUSG00000024228	Nudt12	nudix (nucleoside diphosphate linked moiety X)-type motif 12
chr17	60511711	60511936	226	Ovary_peak_5259	39	.	5.35045	8.39715	3.9489	113	Distal Intergenic	17	59145818	59152745	6928	2	67993	uc008dfd.1	-1358966	ENSMUSG00000024228	Nudt12	nudix (nucleoside diphosphate linked moiety X)-type motif 12
chr17	67521245	67521467	223	Ovary_peak_5289	39	.	5.35045	8.39715	3.9489	35	Intron	17	67016188	67703799	687612	2	19274	uc008dka.2	182332	ENSMUSG00000033278	Ptprm	protein tyrosine phosphatase, receptor type, M
chr17	71351009	71351254	246	Ovary_peak_5310	39	.	5.35045	8.39715	3.9489	87	Promoter	17	71343133	71351873	8741	2	67268	uc008dlw.1	619	ENSMUSG00000024048	Myl12a	myosin, light chain 12A, regulatory, non-sarcomeric
chr17	81554905	81555117	213	Ovary_peak_5365	39	.	5.35045	8.39715	3.9489	169	Distal Intergenic	17	81425667	81464425	38759	2	72167	uc008drp.2	-90480	ENSMUSG00000024246	Thumpd2	THUMP domain containing 2
chr17	84941526	84941734	209	Ovary_peak_5384	39	.	5.35045	8.39715	3.9489	54	Intron	17	84911235	85021482	110248	1	213556	uc012axz.1	30291	ENSMUSG00000040852	Plekhh2	pleckstrin homology domain containing, family H (with MyTH4 domain) member 2
chr17	86851389	86851601	213	Ovary_peak_5399	39	.	5.35045	8.39715	3.9489	90	Intron	17	86567514	87057259	489746	1	18754	uc008duh.2	283875	ENSMUSG00000045038	Prkce	protein kinase C, epsilon
chr18	6504214	6504435	222	Ovary_peak_5451	39	.	5.35045	8.39715	3.9489	154	Intron	18	6435949	6516085	80137	2	13831	uc008dzj.1	11650	ENSMUSG00000024240	Epc1	enhancer of polycomb homolog 1
chr18	14486085	14486329	245	Ovary_peak_5492	39	.	5.35045	8.39715	3.9489	207	Distal Intergenic	18	13845523	14131242	285720	2	225207	uc008edd.2	-354843	ENSMUSG00000024420	Zfp521	zinc finger protein 521
chr18	21904850	21905074	225	Ovary_peak_5521	39	.	5.35045	8.39715	3.9489	140	Distal Intergenic	18	21708878	21810869	101992	2	225266	uc008efi.1	-93981	ENSMUSG00000042514	Klhl14	kelch-like 14
chr18	22546536	22546737	202	Ovary_peak_5526	39	.	5.35045	8.39715	3.9489	95	Intron	18	22503590	22688728	185139	1	211961	uc008efm.2	42946	ENSMUSG00000045215	Asxl3	additional sex combs like 3, transcriptional regulator
chr18	31095688	31095899	212	Ovary_peak_5569	39	.	5.35045	8.39715	3.9489	117	Distal Intergenic	18	31133968	31476782	342815	2	19762	uc008ehx.1	380883	ENSMUSG00000057455	Rit2	Ras-like without CAAX 2
chr18	45026508	45026730	223	Ovary_peak_5650	39	.	5.35045	8.39715	3.9489	84	Intron	18	45014646	45049374	34729	1	240255	uc008evc.2	11862	ENSMUSG00000034653	Ythdc2	YTH domain containing 2
chr18	49173947	49174143	197	Ovary_peak_5671	39	.	5.35045	8.39715	3.9489	81	Distal Intergenic	18	49682943	49684094	1152	1	67321	uc008ewk.2	-508800	ENSMUSG00000100297	1700044K03Rik	RIKEN cDNA 1700044K03 gene
chr18	65228773	65228994	222	Ovary_peak_5760	39	.	5.35045	8.39715	3.9489	220	Intron	18	65210694	65377480	166787	1	83814	uc008fet.2	18079	ENSMUSG00000024589	Nedd4l	neural precursor cell expressed, developmentally down-regulated gene 4-like
chr18	65605808	65606140	333	Ovary_peak_5761	39	.	5.35045	8.39715	3.9489	163	Intron	18	65590651	65638446	47796	1	240354	uc008ffa.1	15157	ENSMUSG00000032688	Malt1	MALT1 paracaspase
chr18	77137450	77137650	201	Ovary_peak_5824	39	.	5.35045	8.39715	3.9489	138	Intron	18	77168766	77180353	11588	1	66191	uc008fqr.2	-31116	ENSMUSG00000090000	Ier3ip1	immediate early response 3 interacting protein 1
chr18	89153283	89153494	212	Ovary_peak_5879	39	.	5.35045	8.39715	3.9489	146	Exon	18	89141182	89300406	159225	1	246102	uc008fvj.1	12101	ENSMUSG00000023066	Rttn	rotatin
chr18	89286054	89286283	230	Ovary_peak_5881	39	.	5.35045	8.39715	3.9489	179	Intron	18	89280066	89300406	20341	1	246102	uc012bfs.1	5988	ENSMUSG00000023066	Rttn	rotatin
chr19	11380174	11380395	222	Ovary_peak_5927	39	.	5.35045	8.39715	3.9489	22	Distal Intergenic	19	11348356	11358303	9948	2	269063	uc012biv.1	-21871	ENSMUSG00000054523	Ms4a5	membrane-spanning 4-domains, subfamily A, member 5
chr19	43749358	43749580	223	Ovary_peak_6086	39	.	5.35045	8.39715	3.9489	125	Promoter	19	43738292	43749371	11080	2	246696	uc008hon.1	0	ENSMUSG00000040414	Slc25a28	solute carrier family 25, member 28
chr19	48341716	48341913	198	Ovary_peak_6111	39	.	5.35045	8.39715	3.9489	110	Intron	19	48280515	48879995	599481	1	66673	uc008hvx.1	61201	ENSMUSG00000063434	Sorcs3	sortilin-related VPS10 domain containing receptor 3
chr19	50944715	50944923	209	Ovary_peak_6124	39	.	5.35045	8.39715	3.9489	55	Distal Intergenic	19	50227443	50753102	525660	2	58178	uc008hwc.2	-191613	ENSMUSG00000043531	Sorcs1	sortilin-related VPS10 domain containing receptor 1
chr19	52001292	52001516	225	Ovary_peak_6133	39	.	5.35045	8.39715	3.9489	67	Distal Intergenic	19	52338813	52339948	1136	1	16333	uc008hwd.1	-337297	ENSMUSG00000035804	Ins1	insulin I
chr19	53486710	53486907	198	Ovary_peak_6139	39	.	5.35045	8.39715	3.9489	108	Distal Intergenic	19	53453704	53465063	11360	2	76479	uc008hwt.1	-21647	ENSMUSG00000025024	Smndc1	survival motor neuron domain containing 1
chr19	54063485	54063702	218	Ovary_peak_6145	39	.	5.35045	8.39715	3.9489	101	Promoter	19	54061944	54104482	42539	1	56392	uc008hxh.1	1541	ENSMUSG00000024976	Shoc2	Shoc2, leucine rich repeat scaffold protein
chr2	15591708	15591919	212	Ovary_peak_6267	39	.	5.35045	8.39715	3.9489	5	Distal Intergenic	2	14976989	15000818	23830	1	75869	uc008iky.1	614719	ENSMUSG00000017418	Arl5b	ADP-ribosylation factor-like 5B
chr2	49159848	49160060	213	Ovary_peak_6439	39	.	5.35045	8.39715	3.9489	110	Intron	2	49111697	49173594	61898	1	109241	uc008jpv.1	48151	ENSMUSG00000036792	Mbd5	methyl-CpG binding domain protein 5
chr2	57161655	57162179	525	Ovary_peak_6485	39	.	5.35045	8.39715	3.9489	523	3' UTR	2	57096770	57162668	65899	1	14571	uc008jsd.1	64885	ENSMUSG00000026827	Gpd2	glycerol phosphate dehydrogenase 2, mitochondrial
chr2	73584023	73584227	205	Ovary_peak_6565	39	.	5.35045	8.39715	3.9489	105	Intron	2	73448717	73613403	164687	2	108699	uc008kdb.2	29176	ENSMUSG00000056486	Chn1	chimerin 1
chr2	80212134	80212337	204	Ovary_peak_6606	39	.	5.35045	8.39715	3.9489	89	Distal Intergenic	2	80155623	80194212	38590	1	66861	uc008khj.1	56511	ENSMUSG00000027006	Dnajc10	DnaJ heat shock protein family (Hsp40) member C10
chr2	91344873	91345085	213	Ovary_peak_6654	39	.	5.35045	8.39715	3.9489	171	Intron	2	91366952	91405328	38377	1	75786	uc008kwa.1	-21867	ENSMUSG00000040549	Ckap5	cytoskeleton associated protein 5
chr2	95277059	95277262	204	Ovary_peak_6668	39	.	5.35045	8.39715	3.9489	88	Intron	2	96158326	97471821	1313496	1	241568	uc008lhc.1	-881064	ENSMUSG00000050587	Lrrc4c	leucine rich repeat containing 4C
chr2	98628852	98629055	204	Ovary_peak_6679	39	.	5.35045	8.39715	3.9489	110	Distal Intergenic	2	97307831	97471821	163991	1	241568	uc008lhf.2	1321021	ENSMUSG00000050587	Lrrc4c	leucine rich repeat containing 4C
chr2	101505524	101505732	209	Ovary_peak_6689	39	.	5.35045	8.39715	3.9489	134	Distal Intergenic	2	101518597	101526392	7796	1	22034	uc008lhl.1	-12865	ENSMUSG00000027164	Traf6	TNF receptor-associated factor 6
chr2	103461947	103462181	235	Ovary_peak_6704	39	.	5.35045	8.39715	3.9489	164	Intron	2	103406467	103558580	152114	1	99382	uc008lix.1	55480	ENSMUSG00000032724	Abtb2	ankyrin repeat and BTB (POZ) domain containing 2
chr2	110196328	110196542	215	Ovary_peak_6730	39	.	5.35045	8.39715	3.9489	130	Distal Intergenic	2	110201082	110203150	2069	2	67606	uc008lmv.1	6608	ENSMUSG00000074971	Fibin	fin bud initiation factor homolog (zebrafish)
chr2	122451604	122451811	208	Ovary_peak_6783	39	.	5.35045	8.39715	3.9489	95	Distal Intergenic	2	122463623	122466812	3190	1	433470	uc008may.1	-11812	ENSMUSG00000033213	AA467197	expressed sequence AA467197
chr2	133989649	133989859	211	Ovary_peak_6853	39	.	5.35045	8.39715	3.9489	49	Distal Intergenic	2	134323097	134380088	56992	2	15112	uc008mns.1	390229	ENSMUSG00000027261	Hao1	hydroxyacid oxidase 1, liver
chr2	140948634	140948843	210	Ovary_peak_6882	39	.	5.35045	8.39715	3.9489	96	Intron	2	141381412	142215786	834375	1	72899	uc008mpx.1	-432569	ENSMUSG00000068205	Macrod2	MACRO domain containing 2
chr2	145305406	145305605	200	Ovary_peak_6903	39	.	5.35045	8.39715	3.9489	93	Intron	2	145375191	145380718	5528	2	627302	uc008mrs.1	75113	ENSMUSG00000074753	Gm14092	predicted gene 14092
chr2	146240367	146240583	217	Ovary_peak_6908	39	.	5.35045	8.39715	3.9489	208	Intron	2	146084526	146213441	128916	2	241694	uc008msk.1	-26926	ENSMUSG00000037110	Ralgapa2	Ral GTPase activating protein, alpha subunit 2 (catalytic)
chr2	149749885	149750083	199	Ovary_peak_6933	39	.	5.35045	8.39715	3.9489	174	Intron	2	149656519	149830128	173610	1	433485	uc012cfp.1	93366	ENSMUSG00000074736	Syndig1	synapse differentiation inducing 1
chr2	170044129	170044328	200	Ovary_peak_7079	39	.	5.35045	8.39715	3.9489	52	Distal Intergenic	2	169934143	169968175	34033	2	228913	uc008obv.2	-75954	ENSMUSG00000052056	Zfp217	zinc finger protein 217
chr2	174740025	174740226	202	Ovary_peak_7108	39	.	5.35045	8.39715	3.9489	165	Distal Intergenic	2	174887050	174893264	6215	2	664987	uc008ofj.1	153038	ENSMUSG00000078905	Gm14393	predicted gene 14393
chr3	13287615	13287823	209	Ovary_peak_7171	39	.	5.35045	8.39715	3.9489	104	Distal Intergenic	3	13471655	14182287	710633	1	76897	uc008oqb.2	-183832	ENSMUSG00000039717	Ralyl	RALY RNA binding protein-like
chr3	23393573	23393772	200	Ovary_peak_7206	39	.	5.35045	8.39715	3.9489	85	Intron	3	22149863	22150561	699	1	19784	uc012cny.1	1243710	NA	Rprl2	ribonuclease P RNA-like 2
chr3	26194844	26195047	204	Ovary_peak_7217	39	.	5.35045	8.39715	3.9489	107	Intron	3	25330763	26230831	900069	2	192167	uc008otc.1	35784	ENSMUSG00000063887	Nlgn1	neuroligin 1
chr3	27257054	27257257	204	Ovary_peak_7224	39	.	5.35045	8.39715	3.9489	124	Distal Intergenic	3	27270273	27276932	6660	1	208188	uc008oto.1	-13016	ENSMUSG00000051136	Ghsr	growth hormone secretagogue receptor
chr3	38762550	38762759	210	Ovary_peak_7294	39	.	5.35045	8.39715	3.9489	29	Distal Intergenic	3	38785862	38851351	65490	1	329628	uc008pbe.1	-23103	ENSMUSG00000046743	Fat4	FAT atypical cadherin 4
chr3	41318829	41319028	200	Ovary_peak_7304	39	.	5.35045	8.39715	3.9489	91	Distal Intergenic	3	41359656	41420786	61131	1	269424	uc008pcj.2	-40628	ENSMUSG00000025764	Jade1	jade family PHD finger 1
chr3	51895235	51895443	209	Ovary_peak_7348	39	.	5.35045	8.39715	3.9489	97	Intron	3	51491535	51908928	417394	2	433586	uc008pef.2	13485	ENSMUSG00000061143	Maml3	mastermind like transcriptional coactivator 3
chr3	53632554	53632780	227	Ovary_peak_7358	39	.	5.35045	8.39715	3.9489	27	Distal Intergenic	3	53657298	53667729	10432	2	67890	uc008pfa.2	34949	ENSMUSG00000027746	Ufm1	ubiquitin-fold modifier 1
chr3	54303320	54303516	197	Ovary_peak_7369	39	.	5.35045	8.39715	3.9489	108	Distal Intergenic	3	54165029	54194963	29935	1	50706	uc008pfj.2	138291	ENSMUSG00000027750	Postn	periostin, osteoblast specific factor
chr3	55276450	55276659	210	Ovary_peak_7377	39	.	5.35045	8.39715	3.9489	32	Intron	3	55265680	55342990	77311	1	13175	uc012cpr.1	10770	ENSMUSG00000027797	Dclk1	doublecortin-like kinase 1
chr3	57027384	57027594	211	Ovary_peak_7383	39	.	5.35045	8.39715	3.9489	3	Distal Intergenic	3	57090986	57105841	14856	2	17112	uc008pgy.1	78247	ENSMUSG00000027800	Tm4sf1	transmembrane 4 superfamily member 1
chr3	66452680	66452884	205	Ovary_peak_7423	39	.	5.35045	8.39715	3.9489	32	Distal Intergenic	3	66775649	66785063	9415	2	20429	uc008plc.1	332179	ENSMUSG00000027833	Shox2	short stature homeobox 2
chr3	67978370	67978568	199	Ovary_peak_7428	39	.	5.35045	8.39715	3.9489	18	Intron	3	67868724	68430404	561681	1	30953	uc012cqi.1	109646	ENSMUSG00000027777	Schip1	schwannomin interacting protein 1
chr3	86454601	86454826	226	Ovary_peak_7508	39	.	5.35045	8.39715	3.9489	48	Intron	3	86349503	86352205	2703	2	23937	uc008prj.1	-102396	ENSMUSG00000057777	Mab21l2	mab-21-like 2
chr3	88603205	88603418	214	Ovary_peak_7524	39	.	5.35045	8.39715	3.9489	195	Intron	3	88615349	88633293	17945	1	100302730	uc008pwt.2	-11931	NA	5830417I10Rik	gon-4-like pseudogene
chr3	88907923	88908139	217	Ovary_peak_7526	39	.	5.35045	8.39715	3.9489	71	Promoter	3	88897510	88905867	8358	2	110196	uc008pxo.1	-2056	ENSMUSG00000059743	Fdps	farnesyl diphosphate synthetase
chr3	93372584	93372798	215	Ovary_peak_7544	39	.	5.35045	8.39715	3.9489	158	Distal Intergenic	3	93359039	93368567	9529	1	20194	uc008qfk.1	13545	ENSMUSG00000041959	S100a10	S100 calcium binding protein A10 (calpactin)
chr3	95976853	95977051	199	Ovary_peak_7560	39	.	5.35045	8.39715	3.9489	12	Promoter	3	95976473	95981487	5015	1	107701	uc008qme.1	380	ENSMUSG00000068856	Sf3b4	splicing factor 3b, subunit 4
chr3	96361596	96361894	299	Ovary_peak_7563	39	.	5.35045	8.39715	3.9489	169	Promoter	3	96361880	96365780	3901	1	56338	uc008qnc.2	0	ENSMUSG00000038393	Txnip	thioredoxin interacting protein
chr3	102149395	102149610	216	Ovary_peak_7590	39	.	5.35045	8.39715	3.9489	122	Intron	3	102273851	102324936	51086	1	18049	uc008qrv.2	-124241	ENSMUSG00000027859	Ngf	nerve growth factor
chr3	109761748	109761957	210	Ovary_peak_7622	39	.	5.35045	8.39715	3.9489	129	Intron	3	109582968	109938948	355981	2	80883	uc008rai.2	176991	ENSMUSG00000059857	Ntng1	netrin G1
chr3	127532739	127532939	201	Ovary_peak_7685	39	.	5.35045	8.39715	3.9489	114	Intron	3	127510183	127540410	30228	2	211556	uc008rhp.1	7471	ENSMUSG00000074238	Ap1ar	adaptor-related protein complex 1 associated regulatory protein
chr3	131667137	131667360	224	Ovary_peak_7708	39	.	5.35045	8.39715	3.9489	176	Intron	3	131748256	131843268	95013	1	56811	uc008rjw.2	-80896	ENSMUSG00000028031	Dkk2	dickkopf WNT signaling pathway inhibitor 2
chr3	132549625	132549838	214	Ovary_peak_7714	39	.	5.35045	8.39715	3.9489	185	Intron	3	132545659	132613255	67597	2	114249	uc008rkc.1	63417	ENSMUSG00000040998	Npnt	nephronectin
chr3	143500053	143500264	212	Ovary_peak_7759	39	.	5.35045	8.39715	3.9489	41	Distal Intergenic	3	143851494	143865296	13803	2	16911	uc008rpm.1	365032	ENSMUSG00000028266	Lmo4	LIM domain only 4
chr3	143768341	143768558	218	Ovary_peak_7761	39	.	5.35045	8.39715	3.9489	52	Intron	3	143851494	143865296	13803	2	16911	uc008rpm.1	96738	ENSMUSG00000028266	Lmo4	LIM domain only 4
chr3	155518275	155518476	202	Ovary_peak_7826	39	.	5.35045	8.39715	3.9489	136	Distal Intergenic	3	156224758	156834793	610036	1	320840	uc008rvb.1	-706282	ENSMUSG00000040037	Negr1	neuronal growth regulator 1
chr3	158447421	158447663	243	Ovary_peak_7841	39	.	5.35045	8.39715	3.9489	81	Distal Intergenic	3	157747403	158225185	477783	2	242274	uc012dac.1	-222236	ENSMUSG00000028176	Lrrc7	leucine rich repeat containing 7
chr4	4012670	4012882	213	Ovary_peak_7849	39	.	5.35045	8.39715	3.9489	179	Distal Intergenic	4	3983813	4004661	20849	2	242286	uc008rwy.1	-8009	ENSMUSG00000071019	Sdr16c6	short chain dehydrogenase/reductase family 16C, member 6
chr4	24990264	24990491	228	Ovary_peak_7934	39	.	5.35045	8.39715	3.9489	34	Distal Intergenic	4	24900566	24936380	35815	1	81006	uc008see.1	89698	ENSMUSG00000040372	Gpr63	G protein-coupled receptor 63
chr4	30156857	30157066	210	Ovary_peak_7947	39	.	5.35045	8.39715	3.9489	1	Distal Intergenic	4	28740295	28894649	154355	1	13841	uc012dbe.1	1416562	ENSMUSG00000028289	Epha7	Eph receptor A7
chr4	34811080	34811299	220	Ovary_peak_7977	39	.	5.35045	8.39715	3.9489	141	Intron	4	34750359	34830197	79839	2	30046	uc008sgn.2	18898	ENSMUSG00000039967	Zfp292	zinc finger protein 292
chr4	36637909	36638122	214	Ovary_peak_7981	39	.	5.35045	8.39715	3.9489	85	Intron	4	36615543	36615619	77	2	100124457	uc012dbt.1	-22290	ENSMUSG00000078057	Mir873a	microRNA 873a
chr4	45232015	45232215	201	Ovary_peak_8026	39	.	5.35045	8.39715	3.9489	129	Intron	4	45242694	45298808	56115	1	666060	uc012ddm.1	-10479	ENSMUSG00000035615	Frmpd1	FERM and PDZ domain containing 1
chr4	48234588	48234801	214	Ovary_peak_8039	39	.	5.35045	8.39715	3.9489	110	Intron	4	48206203	48292461	86259	2	76299	uc008suy.1	57660	ENSMUSG00000028343	Erp44	endoplasmic reticulum protein 44
chr4	82184452	82184672	221	Ovary_peak_8179	39	.	5.35045	8.39715	3.9489	130	Distal Intergenic	4	82141888	82151212	9325	2	18028	uc008tki.2	-33240	ENSMUSG00000008575	Nfib	nuclear factor I/B
chr4	85622312	85622544	233	Ovary_peak_8195	39	.	5.35045	8.39715	3.9489	177	Distal Intergenic	4	85699819	85845420	145602	1	77739	uc008tlq.2	-77275	ENSMUSG00000066113	Adamtsl1	ADAMTS-like 1
chr4	86503376	86503587	212	Ovary_peak_8204	39	.	5.35045	8.39715	3.9489	18	Promoter	4	86500003	86503271	3269	2	20104	uc008tme.1	-105	ENSMUSG00000028495	Rps6	ribosomal protein S6
chr4	87934256	87934487	232	Ovary_peak_8211	39	.	5.35045	8.39715	3.9489	12	Intron	4	87991271	88056915	65645	1	230393	uc008tmw.1	-56784	ENSMUSG00000038368	Focad	focadhesin
chr4	90915252	90915456	205	Ovary_peak_8225	39	.	5.35045	8.39715	3.9489	66	Downstream	4	90917457	91038746	121290	2	15569	uc008ton.1	123290	ENSMUSG00000008489	Elavl2	ELAV like RNA binding protein 1
chr4	94086343	94086541	199	Ovary_peak_8238	39	.	5.35045	8.39715	3.9489	183	Distal Intergenic	4	94166770	94223487	56718	2	67770	uc008tsa.2	136946	ENSMUSG00000028578	Caap1	caspase activity and apoptosis inhibitor 1
chr4	94741604	94741924	321	Ovary_peak_8242	39	.	5.35045	8.39715	3.9489	168	Distal Intergenic	4	94715727	94718913	3187	2	16476	uc008tsq.2	-22691	ENSMUSG00000052684	Jun	jun proto-oncogene
chr4	95420011	95420212	202	Ovary_peak_8245	39	.	5.35045	8.39715	3.9489	86	Intron	4	95516273	95593630	77358	1	75578	uc012dhd.1	-96061	ENSMUSG00000028573	Fggy	FGGY carbohydrate kinase domain containing
chr4	98388749	98388955	207	Ovary_peak_8253	39	.	5.35045	8.39715	3.9489	77	Distal Intergenic	4	98393445	98405177	11733	1	381591	uc008tuj.1	-4490	ENSMUSG00000087166	L1td1	LINE-1 type transposase domain containing 1
chr4	98786759	98786971	213	Ovary_peak_8254	39	.	5.35045	8.39715	3.9489	38	Promoter	4	98603356	98787606	184251	2	67299	uc008tuq.1	635	ENSMUSG00000028556	Dock7	dedicator of cytokinesis 7
chr4	99426783	99426985	203	Ovary_peak_8257	39	.	5.35045	8.39715	3.9489	13	Intron	4	99382321	99430151	47831	1	320438	uc008tuw.1	44462	ENSMUSG00000073792	Alg6	asparagine-linked glycosylation 6 (alpha-1,3,-glucosyltransferase)
chr4	103401093	103401303	211	Ovary_peak_8286	39	.	5.35045	8.39715	3.9489	62	Intron	4	103292270	104352987	1060718	1	13131	uc008txu.1	108823	ENSMUSG00000028519	Dab1	disabled 1
chr4	108633950	108634148	199	Ovary_peak_8325	39	.	5.35045	8.39715	3.9489	38	Distal Intergenic	4	108673410	108734376	60967	1	230598	uc008ubw.1	-39262	ENSMUSG00000053510	Nrd1	nardilysin, N-arginine dibasic convertase, NRD convertase 1
chr4	109152244	109152441	198	Ovary_peak_8331	39	.	5.35045	8.39715	3.9489	113	Distal Intergenic	4	109125462	109149588	24127	2	29864	uc008ucn.1	-2656	ENSMUSG00000028557	Rnf11	ring finger protein 11
chr4	118535397	118535614	218	Ovary_peak_8361	39	.	5.35045	8.39715	3.9489	176	Distal Intergenic	4	118541388	118542341	954	1	258159	uc008uky.1	-5774	ENSMUSG00000073769	Olfr1331	olfactory receptor 1331
chr4	122664539	122664763	225	Ovary_peak_8383	39	.	5.35045	8.39715	3.9489	162	Distal Intergenic	4	122673319	122679723	6405	1	16918	uc008uop.1	-8556	ENSMUSG00000028654	Mycl	v-myc avian myelocytomatosis viral oncogene lung carcinoma derived
chr4	122671876	122672093	218	Ovary_peak_8384	39	.	5.35045	8.39715	3.9489	123	Promoter	4	122673319	122679723	6405	1	16918	uc008uop.1	-1226	ENSMUSG00000028654	Mycl	v-myc avian myelocytomatosis viral oncogene lung carcinoma derived
chr4	122841464	122841660	197	Ovary_peak_8387	39	.	5.35045	8.39715	3.9489	118	Distal Intergenic	4	122860747	122871942	11196	1	170638	uc008uox.1	-19087	ENSMUSG00000046093	Hpcal4	hippocalcin-like 4
chr4	138067015	138067241	227	Ovary_peak_8481	39	.	5.35045	8.39715	3.9489	61	Distal Intergenic	4	138011063	138016041	4979	1	66259	uc008vkz.2	55952	ENSMUSG00000046447	Camk2n1	calcium/calmodulin-dependent protein kinase II inhibitor 1
chr4	148003371	148003631	261	Ovary_peak_8529	39	.	5.35045	8.39715	3.9489	252	Promoter	4	147986491	148001105	14615	2	230908	uc008vvi.1	-2266	ENSMUSG00000041459	Tardbp	TAR DNA binding protein
chr5	4234836	4235053	218	Ovary_peak_8597	39	.	5.35045	8.39715	3.9489	147	Distal Intergenic	5	4192367	4197651	5285	1	208595	uc008wif.1	42469	ENSMUSG00000053178	Mterf1b	mitochondrial transcription termination factor 1b
chr5	21016989	21017206	218	Ovary_peak_8658	39	.	5.35045	8.39715	3.9489	6	Intron	5	21049345	21081720	32376	1	74511	uc008wor.2	-32139	ENSMUSG00000039883	Lrrc17	leucine rich repeat containing 17
chr5	23053710	23053913	204	Ovary_peak_8667	39	.	5.35045	8.39715	3.9489	141	Intron	5	23009174	23024570	15397	2	20817	uc008wqd.1	-29140	ENSMUSG00000062604	Srpk2	serine/arginine-rich protein specific kinase 2
chr5	23300691	23300906	216	Ovary_peak_8670	39	.	5.35045	8.39715	3.9489	115	Intron	5	23293562	23326187	32626	1	72772	uc012dsx.1	7129	ENSMUSG00000028999	Rint1	RAD50 interactor 1
chr5	34709205	34709410	206	Ovary_peak_8728	39	.	5.35045	8.39715	3.9489	146	Distal Intergenic	5	34679581	34696079	16499	1	19822	uc008xcf.1	29624	ENSMUSG00000029110	Rnf4	ring finger protein 4
chr5	45794003	45794208	206	Ovary_peak_8792	39	.	5.35045	8.39715	3.9489	80	Distal Intergenic	5	45825271	45841468	16198	2	110391	uc008xix.2	47260	ENSMUSG00000015806	Qdpr	quinoid dihydropteridine reductase
chr5	59772455	59772732	278	Ovary_peak_8845	39	.	5.35045	8.39715	3.9489	118	Distal Intergenic	5	58107379	58111440	4062	2	319216	uc012dwh.1	-1661015	ENSMUSG00000097216	4932441J04Rik	RIKEN cDNA 4932441J04 gene
chr5	72710574	72710786	213	Ovary_peak_8898	39	.	5.35045	8.39715	3.9489	31	Exon	5	72671283	72690010	18728	1	231287	uc008xri.2	39291	ENSMUSG00000046808	Atp10d	ATPase, class V, type 10D
chr5	74121832	74122030	199	Ovary_peak_8905	39	.	5.35045	8.39715	3.9489	49	Distal Intergenic	5	74050467	74070723	20257	1	73472	uc012dxe.1	71365	ENSMUSG00000029155	Spata18	spermatogenesis associated 18
chr5	80692253	80692481	229	Ovary_peak_8934	39	.	5.35045	8.39715	3.9489	69	Distal Intergenic	5	81449596	81817809	368214	1	319387	uc008xwi.1	-757115	ENSMUSG00000037605	Adgrl3	adhesion G protein-coupled receptor L3
chr5	89477262	89477572	311	Ovary_peak_8965	39	.	5.35045	8.39715	3.9489	119	Intron	5	89457159	89668681	211523	1	54403	uc012dye.1	20103	ENSMUSG00000060961	Slc4a4	solute carrier family 4 (anion exchanger), member 4
chr5	93192678	93192884	207	Ovary_peak_8979	39	.	5.35045	8.39715	3.9489	39	Intron	5	93217477	93217588	112	2	100316841	uc012dyw.1	24704	ENSMUSG00000089268	Mir1961	microRNA 1961
chr5	93758989	93759192	204	Ovary_peak_8983	39	.	5.35045	8.39715	3.9489	90	Distal Intergenic	5	93697581	93705257	7677	1	12452	uc008yef.2	61408	ENSMUSG00000029385	Ccng2	cyclin G2
chr5	96843084	96843285	202	Ovary_peak_8988	39	.	5.35045	8.39715	3.9489	101	Intron	5	96802974	97213747	410774	1	231470	uc008yfk.1	40110	ENSMUSG00000034687	Fras1	Fraser extracellular matrix complex subunit 1
chr5	97092764	97092981	218	Ovary_peak_8990	39	.	5.35045	8.39715	3.9489	4	Intron	5	97222404	97254913	32510	1	11745	uc008yfl.2	-129423	ENSMUSG00000029484	Anxa3	annexin A3
chr5	103812661	103812893	233	Ovary_peak_9037	39	.	5.35045	8.39715	3.9489	114	Distal Intergenic	5	103854211	103932873	78663	1	19249	uc008yjj.1	-41318	ENSMUSG00000034573	Ptpn13	protein tyrosine phosphatase, non-receptor type 13
chr5	104180972	104181176	205	Ovary_peak_9042	39	.	5.35045	8.39715	3.9489	102	Promoter	5	104183181	104284341	101161	1	17355	uc008yjt.1	-2005	ENSMUSG00000029313	Aff1	AF4/FMR2 family, member 1
chr5	132920086	132920298	213	Ovary_peak_9212	39	.	5.35045	8.39715	3.9489	145	Intron	5	131913552	133018213	1104662	2	319974	uc008zuv.1	97915	ENSMUSG00000029673	Auts2	autism susceptibility candidate 2
chr5	133819981	133820182	202	Ovary_peak_9220	39	.	5.35045	8.39715	3.9489	114	Distal Intergenic	5	134575618	134617628	42011	1	80909	uc008zva.1	-755436	ENSMUSG00000015944	Castor2	cytosolic arginine sensor for mTORC1 subunit 2
chr5	151468097	151468304	208	Ovary_peak_9335	39	.	5.35045	8.39715	3.9489	101	Promoter	5	151438548	151468187	29640	2	381695	uc012eho.1	0	ENSMUSG00000029655	N4bp2l2	NEDD4 binding protein 2-like 2
chr6	4639519	4639749	231	Ovary_peak_9348	39	.	5.35045	8.39715	3.9489	44	3' UTR	6	4624350	4697204	72855	2	20392	uc009avp.2	57455	ENSMUSG00000004631	Sgce	sarcoglycan, epsilon
chr6	6801865	6802071	207	Ovary_peak_9358	39	.	5.35045	8.39715	3.9489	71	Intron	6	6770546	6811648	41103	2	320038	uc009awt.1	9577	ENSMUSG00000090063	Dlx6os1	distal-less homeobox 6, opposite strand 1
chr6	13087552	13087749	198	Ovary_peak_9382	39	.	5.35045	8.39715	3.9489	125	Distal Intergenic	6	13019759	13039269	19511	1	71900	uc009ayk.2	67793	ENSMUSG00000029571	Tmem106b	transmembrane protein 106B
chr6	48471602	48471818	217	Ovary_peak_9526	39	.	5.35045	8.39715	3.9489	207	Intron	6	48487568	48491799	4232	1	76252	uc009bup.2	-15750	ENSMUSG00000039347	Atp6v0e2	ATPase, H+ transporting, lysosomal V0 subunit E2
chr6	49499279	49499496	218	Ovary_peak_9533	39	.	5.35045	8.39715	3.9489	53	Distal Intergenic	6	49389098	49419501	30404	1	77485	uc012els.1	110181	ENSMUSG00000023403	Stk31	serine threonine kinase 31
chr6	52403069	52403273	205	Ovary_peak_9548	39	.	5.35045	8.39715	3.9489	125	Distal Intergenic	6	52504408	52506508	2101	2	58875	uc009byx.1	103235	ENSMUSG00000029776	Hibadh	3-hydroxyisobutyrate dehydrogenase
chr6	55143292	55143514	223	Ovary_peak_9576	39	.	5.35045	8.39715	3.9489	47	Distal Intergenic	6	55153377	55228619	75243	1	330323	uc009cao.1	-9863	ENSMUSG00000038022	Mindy4	MINDY lysine 48 deubiquitinase 4
chr6	57191085	57191293	209	Ovary_peak_9588	39	.	5.35045	8.39715	3.9489	71	Distal Intergenic	6	57183433	57184344	912	1	113864	uc009cca.1	7652	ENSMUSG00000114982	Vmn1r14	vomeronasal 1 receptor 14
chr6	60579696	60579982	287	Ovary_peak_9606	39	.	5.35045	8.39715	3.9489	100	Distal Intergenic	6	60681567	60778990	97424	2	20617	uc009cdn.1	199008	ENSMUSG00000025889	Snca	synuclein, alpha
chr6	66842019	66842236	218	Ovary_peak_9625	39	.	5.35045	8.39715	3.9489	206	Distal Intergenic	6	66846391	66971355	124965	1	14701	uc009cew.2	-4155	ENSMUSG00000036402	Gng12	guanine nucleotide binding protein (G protein), gamma 12
chr6	67479095	67479313	219	Ovary_peak_9629	39	.	5.35045	8.39715	3.9489	154	Distal Intergenic	6	67484053	67485816	1764	2	56753	uc009cfq.1	6503	ENSMUSG00000051397	Tacstd2	tumor-associated calcium signal transducer 2
chr6	76211999	76212437	439	Ovary_peak_9670	39	.	5.35045	8.39715	3.9489	60	Distal Intergenic	6	77192711	77195511	2801	1	74342	uc009cjt.1	-980274	ENSMUSG00000060780	Lrrtm1	leucine rich repeat transmembrane neuronal 1
chr6	98598371	98598589	219	Ovary_peak_9803	39	.	5.35045	8.39715	3.9489	136	Distal Intergenic	6	98188008	98292748	104741	2	330390	uc012epp.1	-305623	ENSMUSG00000090667	Gm765	predicted gene 765
chr6	102616893	102617106	214	Ovary_peak_9822	39	.	5.35045	8.39715	3.9489	159	Distal Intergenic	6	102113300	102414661	301362	2	18488	uc009dch.1	-202232	ENSMUSG00000030075	Cntn3	contactin 3
chr6	115062859	115063074	216	Ovary_peak_9892	39	.	5.35045	8.39715	3.9489	94	Distal Intergenic	6	115084920	115226577	141658	1	20965	uc009dim.2	-21846	ENSMUSG00000009394	Syn2	synapsin II
chr6	120270817	120271045	229	Ovary_peak_9919	39	.	5.35045	8.39715	3.9489	216	Distal Intergenic	6	120153828	120244577	90750	2	330406	uc012erx.1	-26240	ENSMUSG00000041372	B4galnt3	beta-1,4-N-acetyl-galactosaminyl transferase 3
chr6	122445359	122445603	245	Ovary_peak_9932	39	.	5.35045	8.39715	3.9489	101	Distal Intergenic	6	122403627	122436323	32697	2	108653	uc009dpg.1	-9036	ENSMUSG00000040649	Rimklb	ribosomal modification protein rimK-like family member B
chr6	135365674	135365931	258	Ovary_peak_10005	39	.	5.35045	8.39715	3.9489	173	Distal Intergenic	6	135312949	135333191	20243	1	13730	uc012eus.1	52725	ENSMUSG00000030208	Emp1	epithelial membrane protein 1
chr6	136341939	136342154	216	Ovary_peak_10012	39	.	5.35045	8.39715	3.9489	95	Distal Intergenic	6	136350341	136364090	13750	2	100502936	uc009elt.2	21936	ENSMUSG00000045291	E330021D16Rik	RIKEN cDNA E330021D16 gene
chr6	144805533	144805749	217	Ovary_peak_10057	39	.	5.35045	8.39715	3.9489	132	Distal Intergenic	6	144052972	144730497	677526	2	20678	uc009eqq.1	-75036	ENSMUSG00000041540	Sox5	SRY (sex determining region Y)-box 5
chr7	12239967	12240177	211	Ovary_peak_10121	39	.	5.35045	8.39715	3.9489	84	Distal Intergenic	7	12254948	12255868	921	2	252905	uc009fdp.1	15691	ENSMUSG00000095430	Vmn1r72	vomeronasal 1 receptor 72
chr7	13546061	13546266	206	Ovary_peak_10126	39	.	5.35045	8.39715	3.9489	79	Distal Intergenic	7	13551213	13559171	7959	1	243834	uc009fer.1	-4947	ENSMUSG00000004500	Zfp324	zinc finger protein 324
chr7	15242312	15242607	296	Ovary_peak_10133	39	.	5.35045	8.39715	3.9489	118	Promoter	7	15245057	15251345	6289	1	194588	uc009fge.1	-2450	ENSMUSG00000055942	Obox7	oocyte specific homeobox 7
chr7	17207487	17207710	224	Ovary_peak_10140	39	.	5.35045	8.39715	3.9489	95	Distal Intergenic	7	17079822	17200342	120521	2	232906	uc009fhw.1	-7145	ENSMUSG00000058230	Arhgap35	Rho GTPase activating protein 35
chr7	20578284	20578515	232	Ovary_peak_10154	39	.	5.35045	8.39715	3.9489	17	Distal Intergenic	7	20593372	20648287	54916	1	243874	uc009fnt.1	-14857	ENSMUSG00000060508	Nlrp9b	NLR family, pyrin domain containing 9B
chr7	27120675	27120889	215	Ovary_peak_10180	39	.	5.35045	8.39715	3.9489	157	Intron	7	27092211	27100107	7897	1	13086	uc009fui.1	28464	ENSMUSG00000074254	Cyp2a4	cytochrome P450, family 2, subfamily a, polypeptide 4
chr7	27220417	27220786	370	Ovary_peak_10181	39	.	5.35045	8.39715	3.9489	193	Promoter	7	27220633	27260477	39845	1	243880	uc009fum.1	0	ENSMUSG00000040601	Nlrp4a	NLR family, pyrin domain containing 4A
chr7	29740098	29740561	464	Ovary_peak_10196	39	.	5.35045	8.39715	3.9489	395	Intron	7	29678273	29747299	69027	2	60595	uc009gah.1	6738	ENSMUSG00000054808	Actn4	actinin alpha 4
chr7	30895580	30895805	226	Ovary_peak_10202	39	.	5.35045	8.39715	3.9489	76	Distal Intergenic	7	30906967	30920051	13085	1	233060	uc009gdf.1	-11162	ENSMUSG00000074220	Zfp382	zinc finger protein 382
chr7	38065786	38066008	223	Ovary_peak_10231	39	.	5.35045	8.39715	3.9489	144	Distal Intergenic	7	38103662	38355010	251349	2	243937	uc009gkk.1	289002	ENSMUSG00000043456	Zfp536	zinc finger protein 536
chr7	55937214	55937430	217	Ovary_peak_10292	39	.	5.35045	8.39715	3.9489	93	Distal Intergenic	7	55898233	55899171	939	2	404238	uc009hau.1	-38043	ENSMUSG00000070546	Mrgprb3	MAS-related GPR, member B3
chr7	60502793	60502999	207	Ovary_peak_10314	39	.	5.35045	8.39715	3.9489	90	Distal Intergenic	7	59267050	59271086	4037	2	75529	uc009hco.2	-1231707	NA	NA	NA
chr7	66158138	66158348	211	Ovary_peak_10340	39	.	5.35045	8.39715	3.9489	16	Distal Intergenic	7	65913572	66084796	171225	1	11982	uc009hef.2	244566	ENSMUSG00000025324	Atp10a	ATPase, class V, type 10A
chr7	69958100	69958319	220	Ovary_peak_10352	39	.	5.35045	8.39715	3.9489	165	Distal Intergenic	7	69606757	69609396	2640	2	27412	uc009hfj.1	-348704	ENSMUSG00000070526	Peg12	paternally expressed 12
chr7	78873936	78874144	209	Ovary_peak_10390	39	.	5.35045	8.39715	3.9489	136	Distal Intergenic	7	79222716	79451481	228766	2	244049	uc009hnp.1	577337	ENSMUSG00000032776	Mctp2	multiple C2 domains, transmembrane 2
chr7	80316628	80316835	208	Ovary_peak_10399	39	.	5.35045	8.39715	3.9489	87	Distal Intergenic	7	80520406	80564785	44380	1	244058	uc009hqz.2	-203571	ENSMUSG00000070509	Rgma	repulsive guidance molecule family member A
chr7	89937951	89938170	220	Ovary_peak_10445	39	.	5.35045	8.39715	3.9489	103	Distal Intergenic	7	90015843	90020086	4244	1	108797	uc009idj.2	-77673	ENSMUSG00000057706	Mex3b	mex3 RNA binding family member B
chr7	91838343	91838575	233	Ovary_peak_10451	39	.	5.35045	8.39715	3.9489	115	Promoter	7	91763564	91838363	74800	2	65098	uc009iem.1	0	ENSMUSG00000030629	Zfand6	zinc finger, AN1-type domain 6
chr7	104161511	104161727	217	Ovary_peak_10504	39	.	5.35045	8.39715	3.9489	82	Intron	7	104100037	104213267	113231	1	244141	uc009iiw.2	61474	ENSMUSG00000018995	Nars2	asparaginyl-tRNA synthetase 2 (mitochondrial)(putative)
chr7	106976746	106976998	253	Ovary_peak_10521	39	.	5.35045	8.39715	3.9489	105	Promoter	7	106959949	106976927	16979	2	50877	uc009imc.1	0	ENSMUSG00000035239	Neu3	neuraminidase 3
chr7	109119427	109119625	199	Ovary_peak_10536	39	.	5.35045	8.39715	3.9489	107	Promoter	7	109118357	109163473	45117	1	101706	uc009iqb.1	1070	ENSMUSG00000066306	Numa1	nuclear mitotic apparatus protein 1
chr7	119143747	119143956	210	Ovary_peak_10572	39	.	5.35045	8.39715	3.9489	166	Distal Intergenic	7	119167020	119202363	35344	1	74996	uc009jge.1	-23064	ENSMUSG00000059263	Usp47	ubiquitin specific peptidase 47
chr7	122895133	122895333	201	Ovary_peak_10596	39	.	5.35045	8.39715	3.9489	89	Intron	7	122614858	122945123	330266	2	20679	uc009jin.1	49790	ENSMUSG00000051910	Sox6	SRY (sex determining region Y)-box 6
chr7	126662565	126662762	198	Ovary_peak_10619	39	.	5.35045	8.39715	3.9489	173	Intron	7	126630101	126666996	36896	2	71830	uc009jld.1	4234	ENSMUSG00000030968	Pdilt	protein disulfide isomerase-like, testis expressed
chr7	127056698	127056894	197	Ovary_peak_10622	39	.	5.35045	8.39715	3.9489	86	Intron	7	127043625	127060264	16640	1	73919	uc009jmd.1	13073	ENSMUSG00000030922	Lyrm1	LYR motif containing 1
chr8	3169444	3169652	209	Ovary_peak_10780	39	.	5.35045	8.39715	3.9489	177	Intron	8	3174614	3192802	18189	2	16337	uc012fyh.1	23150	ENSMUSG00000005534	Insr	insulin receptor
chr8	6677007	6677238	232	Ovary_peak_10795	39	.	5.35045	8.39715	3.9489	8	Distal Intergenic	8	5085623	5105232	19610	2	20494	uc009kub.1	-1571775	ENSMUSG00000023073	Slc10a2	solute carrier family 10, member 2
chr8	16468133	16468331	199	Ovary_peak_10853	39	.	5.35045	8.39715	3.9489	108	Intron	8	16168757	16168838	82	2	100526464	uc012gad.1	-299295	ENSMUSG00000093142	Mir3106	microRNA 3106
chr8	17948047	17948272	226	Ovary_peak_10858	39	.	5.35045	8.39715	3.9489	81	Distal Intergenic	8	17214756	17535385	320630	2	94109	uc009kzr.1	-412662	ENSMUSG00000060924	Csmd1	CUB and Sushi multiple domains 1
chr8	19230762	19230960	199	Ovary_peak_10861	39	.	5.35045	8.39715	3.9489	184	Distal Intergenic	8	19225478	19228209	2732	1	116746	uc009lal.1	5284	ENSMUSG00000050756	Defb6	defensin beta 6
chr8	37343732	37343966	235	Ovary_peak_10945	39	.	5.35045	8.39715	3.9489	186	Distal Intergenic	8	37279118	37312570	33453	2	244421	uc009llj.1	-31162	ENSMUSG00000039633	Lonrf1	LON peptidase N-terminal domain and ring finger 1
chr8	40968767	40968986	220	Ovary_peak_10955	39	.	5.35045	8.39715	3.9489	62	Distal Intergenic	8	40688806	40728032	39227	2	20288	uc009lmk.1	-240735	ENSMUSG00000025044	Msr1	macrophage scavenger receptor 1
chr8	43426258	43426488	231	Ovary_peak_10969	39	.	5.35045	8.39715	3.9489	83	Distal Intergenic	8	43164627	43169733	5107	2	234203	uc009lny.1	-256525	NA	Zfp353-ps	zinc finger protein 353, pseudogene
chr8	46369029	46369238	210	Ovary_peak_10984	39	.	5.35045	8.39715	3.9489	72	Intron	8	46354807	46380386	25580	2	16621	uc012gdd.1	11148	ENSMUSG00000109764	Klkb1	kallikrein B, plasma 1
chr8	69028611	69028807	197	Ovary_peak_11061	39	.	5.35045	8.39715	3.9489	53	Distal Intergenic	8	69035639	69037677	2039	1	74419	uc012gei.1	-6832	ENSMUSG00000025519	Tktl2	transketolase-like 2
chr8	71052130	71052349	220	Ovary_peak_11070	39	.	5.35045	8.39715	3.9489	18	Intron	8	70880682	71259041	378360	2	234356	uc009lwf.2	206692	ENSMUSG00000036356	Csgalnact1	chondroitin sulfate N-acetylgalactosaminyltransferase 1
chr8	78529359	78529556	198	Ovary_peak_11105	39	.	5.35045	8.39715	3.9489	131	Distal Intergenic	8	77972593	78508406	535814	1	71831	uc012ggd.1	556766	ENSMUSG00000031620	Iqcm	IQ motif containing M
chr8	80182709	80182923	215	Ovary_peak_11117	39	.	5.35045	8.39715	3.9489	110	Intron	8	80119879	80134552	14674	2	234463	uc009mhr.2	-48157	ENSMUSG00000031617	Tmem184c	transmembrane protein 184C
chr8	83261450	83261673	224	Ovary_peak_11127	39	.	5.35045	8.39715	3.9489	100	Promoter	8	83223843	83263358	39516	2	93762	uc009mja.1	1685	ENSMUSG00000031715	Smarca5	SWI/SNF related, matrix associated, actin dependent regulator of chromatin, subfamily a, member 5
chr8	83677463	83677672	210	Ovary_peak_11130	39	.	5.35045	8.39715	3.9489	55	Distal Intergenic	8	83504632	83538805	34174	2	74841	uc009mjd.1	-138658	ENSMUSG00000038250	Usp38	ubiquitin specific peptidase 38
chr8	93879468	93879667	200	Ovary_peak_11184	39	.	5.35045	8.39715	3.9489	124	Intron	8	93837424	94192332	354909	1	26383	uc009mst.2	42044	ENSMUSG00000055932	Fto	fat mass and obesity associated
chr8	101575785	101575987	203	Ovary_peak_11232	39	.	5.35045	8.39715	3.9489	45	Intron	8	101694690	101803601	108912	2	12564	uc009mzq.1	227614	ENSMUSG00000036510	Cdh8	cadherin 8
chr8	102193073	102193269	197	Ovary_peak_11234	39	.	5.35045	8.39715	3.9489	175	Intron	8	101554283	101940357	386075	2	12564	uc009mzo.1	-252716	ENSMUSG00000036510	Cdh8	cadherin 8
chr8	106349804	106350007	204	Ovary_peak_11255	39	.	5.35045	8.39715	3.9489	175	Distal Intergenic	8	106625525	106668402	42878	1	12562	uc009mzx.2	-275518	ENSMUSG00000031871	Cdh5	cadherin 5
chr8	113499005	113499207	203	Ovary_peak_11297	39	.	5.35045	8.39715	3.9489	126	3' UTR	8	113498891	113521723	22833	2	13680	uc009nll.2	22516	ENSMUSG00000015023	Ddx19a	DEAD (Asp-Glu-Ala-Asp) box polypeptide 19a
chr8	115335705	115335921	217	Ovary_peak_11313	39	.	5.35045	8.39715	3.9489	142	Intron	8	115093943	115406607	312665	1	170571	uc012glb.1	241762	ENSMUSG00000031772	Cntnap4	contactin associated protein-like 4
chr8	118060868	118061090	223	Ovary_peak_11324	39	.	5.35045	8.39715	3.9489	48	Distal Intergenic	8	118206842	118230763	23922	2	17132	uc009noe.2	169673	ENSMUSG00000055435	Maf	avian musculoaponeurotic fibrosarcoma oncogene homolog
chr9	4835866	4836085	220	Ovary_peak_11429	39	.	5.35045	8.39715	3.9489	100	Distal Intergenic	9	4478263	4796234	317972	2	14802	uc009obq.2	-39632	ENSMUSG00000025892	Gria4	glutamate receptor, ionotropic, AMPA4 (alpha 4)
chr9	6145095	6145303	209	Ovary_peak_11435	39	.	5.35045	8.39715	3.9489	185	Distal Intergenic	9	6168612	6377519	208908	1	71785	uc009oby.1	-23309	ENSMUSG00000032006	Pdgfd	platelet-derived growth factor, D polypeptide
chr9	7276890	7277104	215	Ovary_peak_11439	39	.	5.35045	8.39715	3.9489	43	Intron	9	7272514	7283333	10820	1	17386	uc009ocg.2	4376	ENSMUSG00000050578	Mmp13	matrix metallopeptidase 13
chr9	13944587	13944801	215	Ovary_peak_11471	39	.	5.35045	8.39715	3.9489	3	Distal Intergenic	9	14080745	14130578	49834	1	75747	uc009oej.1	-135944	ENSMUSG00000032009	Sesn3	sestrin 3
chr9	14991209	14991438	230	Ovary_peak_11479	39	.	5.35045	8.39715	3.9489	109	Distal Intergenic	9	15043489	15063857	20369	1	69137	uc009ofk.1	-52051	ENSMUSG00000031937	Vstm5	V-set and transmembrane domain containing 5
chr9	24140671	24140869	199	Ovary_peak_11523	39	.	5.35045	8.39715	3.9489	58	Distal Intergenic	9	24104778	24120842	16065	1	319239	uc009ooy.1	35893	ENSMUSG00000043659	Npsr1	neuropeptide S receptor 1
chr9	29002626	29002824	199	Ovary_peak_11549	39	.	5.35045	8.39715	3.9489	24	Intron	9	28803549	29219528	415980	2	235106	uc009oqt.1	216704	ENSMUSG00000059974	Ntm	neurotrimin
chr9	32818697	32818906	210	Ovary_peak_11569	39	.	5.35045	8.39715	3.9489	133	Distal Intergenic	9	32503627	32565405	61779	1	23871	uc009osc.1	315070	ENSMUSG00000032035	Ets1	E26 avian leukemia oncogene 1, 5' domain
chr9	34724355	34724558	204	Ovary_peak_11581	39	.	5.35045	8.39715	3.9489	191	Intron	9	34719369	34800822	81454	1	67703	uc009osl.1	4986	ENSMUSG00000032036	Kirrel3	kirre like nephrin family adhesion molecule 3
chr9	50534590	50534812	223	Ovary_peak_11669	39	.	5.35045	8.39715	3.9489	84	Promoter	9	50470858	50536089	65232	2	330938	uc009pkc.2	1277	ENSMUSG00000032064	Dixdc1	DIX domain containing 1
chr9	52601197	52601395	199	Ovary_peak_11683	39	.	5.35045	8.39715	3.9489	86	Distal Intergenic	9	52481147	52487534	6388	2	330941	uc009plx.2	-113663	ENSMUSG00000078307	AI593442	expressed sequence AI593442
chr9	61795118	61795351	234	Ovary_peak_11742	39	.	5.35045	8.39715	3.9489	194	Promoter	9	61774595	61794606	20012	2	71819	uc009pzy.2	-512	ENSMUSG00000032254	Kif23	kinesin family member 23
chr9	72765304	72765508	205	Ovary_peak_11817	39	.	5.35045	8.39715	3.9489	137	Distal Intergenic	9	72773457	72793822	20366	1	72135	uc009qqi.1	-7949	ENSMUSG00000034910	Pygo1	pygopus 1
chr9	74625721	74625933	213	Ovary_peak_11827	39	.	5.35045	8.39715	3.9489	5	Distal Intergenic	9	74696270	74737454	41185	1	15379	uc009qrg.1	-70337	ENSMUSG00000043013	Onecut1	one cut domain, family member 1
chr9	78721152	78721365	214	Ovary_peak_11846	39	.	5.35045	8.39715	3.9489	171	Distal Intergenic	9	78463353	78564067	100715	1	235505	uc009qur.2	257799	ENSMUSG00000046186	Cd109	CD109 antigen
chr9	85174340	85174547	208	Ovary_peak_11873	39	.	5.35045	8.39715	3.9489	100	Distal Intergenic	9	85214046	85220731	6686	2	212943	uc012gxn.1	46184	ENSMUSG00000032265	Tent5a	terminal nucleotidyltransferase 5A
chr9	86149045	86149274	230	Ovary_peak_11878	39	.	5.35045	8.39715	3.9489	176	Distal Intergenic	9	86200841	86358523	157683	2	70348	uc009qxc.1	209249	ENSMUSG00000032415	Ube2cbp	ubiquitin-conjugating enzyme E2C binding protein
chr9	91478716	91478916	201	Ovary_peak_11904	39	.	5.35045	8.39715	3.9489	125	Distal Intergenic	9	91273037	91284186	11150	1	22774	uc009ral.1	205679	ENSMUSG00000036972	Zic4	zinc finger protein of the cerebellum 4
chr9	95398671	95398869	199	Ovary_peak_11929	39	.	5.35045	8.39715	3.9489	82	Intron	9	95385980	95390330	4351	2	67958	uc009rbe.1	-8341	ENSMUSG00000032407	U2surp	U2 snRNP-associated SURP domain containing
chr9	96015200	96015403	204	Ovary_peak_11935	39	.	5.35045	8.39715	3.9489	125	Distal Intergenic	9	96019848	96080544	60697	1	235533	uc009rbz.1	-4445	ENSMUSG00000041440	Gk5	glycerol kinase 5 (putative)
chrX	6110362	6110716	355	Ovary_peak_12107	39	.	5.35045	8.39715	3.9489	186	Intron	20	6154404	6210835	56432	1	208431	uc009skz.1	-43688	ENSMUSG00000068270	Shroom4	shroom family member 4
chrX	10908508	10908713	206	Ovary_peak_12131	39	.	5.35045	8.39715	3.9489	94	Distal Intergenic	20	10904948	10905277	330	1	236663	uc012hew.1	3560	ENSMUSG00000069038	H2al1j	H2A histone family member L1J
chrX	14343489	14343715	227	Ovary_peak_12149	39	.	5.35045	8.39715	3.9489	131	Distal Intergenic	20	14687712	14688615	904	2	67395	uc009srx.2	344900	ENSMUSG00000045217	Ppp1r2-ps9	protein phosphatase 1, regulatory (inhibitor) subunit 2, pseudogene 9
chrX	33759072	33759269	198	Ovary_peak_12197	39	.	5.35045	8.39715	3.9489	104	Distal Intergenic	20	33735899	33739153	3255	1	72693	uc009sxl.2	23173	ENSMUSG00000036699	Zcchc12	zinc finger, CCHC domain containing 12
chrX	35814196	35814444	249	Ovary_peak_12208	39	.	5.35045	8.39715	3.9489	85	Distal Intergenic	20	35806067	35809632	3566	2	16784	uc009szz.1	-4564	ENSMUSG00000016534	Lamp2	lysosomal-associated membrane protein 2
chrX	35917703	35917921	219	Ovary_peak_12210	39	.	5.35045	8.39715	3.9489	93	Promoter	20	35905559	35917839	12281	2	72584	uc009tab.1	0	ENSMUSG00000031095	Cul4b	cullin 4B
chrX	36271632	36271865	234	Ovary_peak_12213	39	.	5.35045	8.39715	3.9489	94	Intron	20	36125957	36315865	189909	1	77883	uc009tah.1	145675	ENSMUSG00000051361	6030498E09Rik	RIKEN cDNA 6030498E09 gene
chrX	39875808	39876009	202	Ovary_peak_12224	39	.	5.35045	8.39715	3.9489	65	Distal Intergenic	20	39858500	39875252	16753	1	20400	uc012hgp.1	17308	ENSMUSG00000005696	Sh2d1a	SH2 domain containing 1A
chrX	60907241	60907445	205	Ovary_peak_12296	39	.	5.35045	8.39715	3.9489	85	Distal Intergenic	20	61404581	61405373	793	2	627470	uc009tim.2	497928	ENSMUSG00000079579	Gm6760	predicted gene 6760
chrX	63562599	63562824	226	Ovary_peak_12304	39	.	5.35045	8.39715	3.9489	115	Distal Intergenic	20	63902493	63914577	12085	1	245450	uc012hig.1	-339669	ENSMUSG00000036790	Slitrk2	SLIT and NTRK-like family, member 2
chrX	69377404	69377606	203	Ovary_peak_12318	39	.	5.35045	8.39715	3.9489	28	Distal Intergenic	20	69467356	69468303	948	1	17140	uc009tkl.1	-89750	ENSMUSG00000033343	Magea4	melanoma antigen, family A, 4
chrX	75902911	75903118	208	Ovary_peak_12350	39	.	5.35045	8.39715	3.9489	160	Distal Intergenic	20	75715283	75829235	113953	2	546336	uc009tqy.2	-73676	ENSMUSG00000047996	Prrg1	proline rich Gla (G-carboxyglutamic acid) 1
chrX	95847507	95847708	202	Ovary_peak_12413	39	.	5.35045	8.39715	3.9489	125	Intron	20	95752854	96086120	333267	2	94190	uc009tux.1	238412	ENSMUSG00000031214	Ophn1	oligophrenin 1
chrX	103405949	103406164	216	Ovary_peak_12446	39	.	5.35045	8.39715	3.9489	17	Intron	20	103402213	103415181	12969	2	407786	uc009ubq.2	9017	ENSMUSG00000047242	Taf9b	TATA-box binding protein associated factor 9B
chrX	106864107	106864313	207	Ovary_peak_12464	39	.	5.35045	8.39715	3.9489	87	Distal Intergenic	20	106392095	106395784	3690	1	622976	uc009ucu.2	472012	ENSMUSG00000048621	Gm6377	predicted gene 6377
chrX	108711377	108711585	209	Ovary_peak_12470	39	.	5.35045	8.39715	3.9489	179	Intron	20	108501801	108651554	149754	2	67071	uc009uda.1	-59823	ENSMUSG00000025665	Rps6ka6	ribosomal protein S6 kinase polypeptide 6
chrX	116148889	116149088	200	Ovary_peak_12489	39	.	5.35045	8.39715	3.9489	83	Distal Intergenic	20	115593315	115594346	1032	2	100039551	uc009uec.2	-554543	ENSMUSG00000100194	Tgif2lx2	TGFB-induced factor homeobox 2-like, X-linked 2
chrX	131040117	131040323	207	Ovary_peak_12524	39	.	5.35045	8.39715	3.9489	41	Distal Intergenic	20	130994655	131011029	16375	2	74469	uc009ugc.2	-29088	ENSMUSG00000009596	Taf7l	TATA-box binding protein associated factor 7 like
chrX	133373680	133373910	231	Ovary_peak_12532	39	.	5.35045	8.39715	3.9489	181	Distal Intergenic	20	133365610	133372281	6672	1	18823	uc012hpb.1	8070	ENSMUSG00000031425	Plp1	proteolipid protein (myelin) 1
chrX	151147007	151147207	201	Ovary_peak_12588	39	.	5.35045	8.39715	3.9489	98	Distal Intergenic	20	151009771	151013873	4103	2	434881	uc009uri.1	-133134	ENSMUSG00000072888	Samt2	spermatogenesis associated multipass transmembrane protein 2
chrX	152934200	152934433	234	Ovary_peak_12598	39	.	5.35045	8.39715	3.9489	53	Distal Intergenic	20	152974026	152974660	635	1	74941	uc012hqz.1	-39593	NA	4930503H13Rik	gem (nuclear organelle) associated protein 8 pseudogene
chrX	156227464	156227671	208	Ovary_peak_12620	39	.	5.35045	8.39715	3.9489	104	Intron	20	156278400	156413849	135450	1	58194	uc009usx.2	-50729	ENSMUSG00000040990	Sh3kbp1	SH3-domain kinase binding protein 1
chrX	165376044	165376250	207	Ovary_peak_12658	39	.	5.35045	8.39715	3.9489	60	Intron	20	165474561	165689459	214899	1	11856	uc009uxl.1	-98311	ENSMUSG00000031355	Arhgap6	Rho GTPase activating protein 6
chrX	165776176	165776395	220	Ovary_peak_12660	39	.	5.35045	8.39715	3.9489	167	Intron	20	165689470	165758304	68835	2	15159	uc009uxv.1	-17872	ENSMUSG00000031352	Hccs	holocytochrome c synthetase
chr1	172953390	172953597	208	Ovary_peak_900	39	.	5.35006	8.39544	3.9489	88	Intron	1	172949057	172959892	10836	1	246256	uc007dmw.2	4333	ENSMUSG00000059089	Fcgr4	Fc receptor, IgG, low affinity IV
chr13	3842808	3843017	210	Ovary_peak_2908	39	.	5.35006	8.39544	3.9489	117	Distal Intergenic	13	3837003	3837917	915	1	80796	uc007pjb.1	5805	ENSMUSG00000033765	Calm4	calmodulin 4
chr13	56245562	56245761	200	Ovary_peak_3193	39	.	5.35006	8.39544	3.9489	70	Distal Intergenic	13	56202250	56236911	34662	2	26914	uc007qsi.2	-8651	ENSMUSG00000015937	Macroh2a1	macroH2A.1 histone
chr13	111307720	111307919	200	Ovary_peak_3452	39	.	5.35006	8.39544	3.9489	27	Distal Intergenic	13	111185256	111188094	2839	1	20620	uc007rvr.1	122464	ENSMUSG00000021701	Plk2	polo like kinase 2
chr14	59139813	59140031	219	Ovary_peak_3728	39	.	5.35006	8.39544	3.9489	153	Distal Intergenic	14	58693952	58731557	37606	1	14180	uc007udy.2	445861	ENSMUSG00000021974	Fgf9	fibroblast growth factor 9
chr14	115605679	115605898	220	Ovary_peak_3977	39	.	5.35006	8.39544	3.9489	112	Intron	14	115491437	116924414	1432978	1	103978	uc007uyi.2	114242	ENSMUSG00000022112	Gpc5	glypican 5
chr17	17431299	17431529	231	Ovary_peak_5038	39	.	5.35006	8.39544	3.9489	62	Exon	17	17511296	17525471	14176	1	67045	uc008apd.2	-79767	ENSMUSG00000116564	Riok2	RIO kinase 2
chr18	38585375	38585572	198	Ovary_peak_5610	39	.	5.35006	8.39544	3.9489	101	Intron	18	38578629	38624493	45865	1	65113	uc008esk.1	6746	ENSMUSG00000024425	Ndfip1	Nedd4 family interacting protein 1
chr4	9723121	9723320	200	Ovary_peak_7871	39	.	5.35006	8.39544	3.9489	33	Intron	4	9697888	9750558	52671	1	320152	uc008rys.1	25233	NA	4930412C18Rik	RIKEN cDNA 4930412C18 gene
chr4	66026321	66026532	212	Ovary_peak_8124	39	.	5.35006	8.39544	3.9489	40	Intron	4	65041837	66065517	1023681	2	56079	uc008thn.1	38985	ENSMUSG00000028373	Astn2	astrotactin 2
chr5	44018605	44018839	235	Ovary_peak_8782	39	.	5.35006	8.39544	3.9489	59	Distal Intergenic	5	43993161	44007825	14665	1	109323	uc008xho.2	25444	ENSMUSG00000061535	C1qtnf7	C1q and tumor necrosis factor related protein 7
chr6	97253418	97253630	213	Ovary_peak_9791	39	.	5.35006	8.39544	3.9489	165	Intron	6	97236861	97262374	25514	2	232288	uc009dat.1	8744	ENSMUSG00000030064	Frmd4b	FERM domain containing 4B
chr6	101564178	101564389	212	Ovary_peak_9818	39	.	5.35006	8.39544	3.9489	112	Distal Intergenic	6	101724243	101751976	27734	1	207157	uc009dcg.1	-159854	ENSMUSG00000052236	Gm9871	predicted gene 9871
chr13	46644962	46645173	212	Ovary_peak_3127	39	.	5.34717	8.38267	3.9489	48	Intron	13	46597272	46745650	148379	1	67252	uc007qhg.2	47690	ENSMUSG00000021373	Cap2	CAP, adenylate cyclase-associated protein, 2 (yeast)
chr16	11066337	11066552	216	Ovary_peak_4556	39	.	5.34717	8.38267	3.9489	21	Promoter	16	11066391	11075078	8688	1	20621	uc007yer.2	0	ENSMUSG00000037972	Snn	stannin
chr5	150453553	150453766	214	Ovary_peak_9327	39	.	5.34717	8.38267	3.9489	28	Distal Intergenic	5	150423257	150438890	15634	2	15505	uc009aqa.1	-14663	ENSMUSG00000029657	Hsph1	heat shock 105kDa/110kDa protein 1
chr7	50951791	50952009	219	Ovary_peak_10261	39	.	5.34717	8.38267	3.9489	197	Intron	7	50945789	50950389	4601	1	317653	uc009gni.1	6002	ENSMUSG00000044737	Klk14	kallikrein related-peptidase 14
chr1	18006588	18006784	197	Ovary_peak_92	39	.	5.34198	8.3599	3.9489	123	Distal Intergenic	1	18105272	18127133	21862	2	78081	uc007aki.1	120349	ENSMUSG00000025774	Crisp4	cysteine-rich secretory protein 4
chr1	47099120	47099318	199	Ovary_peak_224	39	.	5.34198	8.3599	3.9489	99	Distal Intergenic	1	46864389	46910354	45966	2	227059	uc007axc.1	-188766	ENSMUSG00000025986	Slc39a10	solute carrier family 39 (zinc transporter), member 10
chr1	65569179	65569415	237	Ovary_peak_335	39	.	5.34198	8.3599	3.9489	120	Distal Intergenic	1	65357831	65435818	77988	1	213527	uc007bhu.1	211348	ENSMUSG00000025946	Pth2r	parathyroid hormone 2 receptor
chr1	111314197	111314417	221	Ovary_peak_573	39	.	5.34198	8.3599	3.9489	81	Distal Intergenic	1	111878904	111962374	83471	1	241201	uc007chv.1	-564487	ENSMUSG00000026312	Cdh7	cadherin 7, type 2
chr1	120128089	120128310	222	Ovary_peak_594	39	.	5.34198	8.3599	3.9489	105	Distal Intergenic	1	120195095	120207709	12615	2	22099	uc007cib.1	79399	ENSMUSG00000026374	Tsn	translin
chr1	156296183	156296389	207	Ovary_peak_783	39	.	5.34198	8.3599	3.9489	91	Intron	1	156239649	156573050	333402	2	12290	uc007dav.1	276661	ENSMUSG00000004110	Cacna1e	calcium channel, voltage-dependent, R type, alpha 1E subunit
chr1	157329483	157329683	201	Ovary_peak_785	39	.	5.34198	8.3599	3.9489	69	Distal Intergenic	1	157129313	157264574	135262	2	19775	uc007dbh.1	-64909	ENSMUSG00000026469	Xpr1	xenotropic and polytropic retrovirus receptor 1
chr10	23790053	23790249	197	Ovary_peak_1151	39	.	5.34198	8.3599	3.9489	101	Distal Intergenic	10	23796306	23797340	1035	1	215859	uc007eqo.1	-6057	ENSMUSG00000096442	Taar8a	trace amine-associated receptor 8A
chr11	22347598	22347812	215	Ovary_peak_1763	39	.	5.34198	8.3599	3.9489	38	Distal Intergenic	11	22412286	22419234	6949	1	103765	uc007iee.1	-64474	ENSMUSG00000049904	Tmem17	transmembrane protein 17
chr11	83636872	83637095	224	Ovary_peak_2080	39	.	5.34198	8.3599	3.9489	68	Distal Intergenic	11	83664371	83719317	54947	1	21410	uc007kpx.1	-27276	ENSMUSG00000020679	Hnf1b	HNF1 homeobox B
chr11	86648754	86649028	275	Ovary_peak_2100	39	.	5.34198	8.3599	3.9489	144	Distal Intergenic	11	86582351	86621162	38812	2	67487	uc007ktc.1	-27592	ENSMUSG00000018425	Dhx40	DEAH (Asp-Glu-Ala-His) box polypeptide 40
chr11	101085724	101085926	203	Ovary_peak_2188	39	.	5.34198	8.3599	3.9489	162	Promoter	11	101052429	101087764	35336	2	14055	uc011yfk.1	1838	ENSMUSG00000006920	Ezh1	enhancer of zeste 1 polycomb repressive complex 2 subunit
chr11	101488925	101489326	402	Ovary_peak_2194	39	.	5.34198	8.3599	3.9489	234	Promoter	11	101489263	101497395	8133	1	66599	uc007lpp.1	0	ENSMUSG00000010362	Rdm1	RAD52 motif 1
chr12	7616845	7617073	229	Ovary_peak_2347	39	.	5.34198	8.3599	3.9489	87	Intron	12	7984483	7994758	10276	1	238055	uc007mzd.2	-367410	ENSMUSG00000020609	Apob	apolipoprotein B
chr12	46968308	46968507	200	Ovary_peak_2516	39	.	5.34198	8.3599	3.9489	122	Distal Intergenic	12	45953473	46175470	221998	2	217517	uc007nmc.1	-792838	ENSMUSG00000046314	Stxbp6	syntaxin binding protein 6 (amisyn)
chr13	43225318	43225529	212	Ovary_peak_3107	39	.	5.34198	8.3599	3.9489	72	Intron	13	43221257	43233881	12625	1	218194	uc007qft.1	4061	ENSMUSG00000054728	Phactr1	phosphatase and actin regulator 1
chr13	56340195	56340404	210	Ovary_peak_3194	39	.	5.34198	8.3599	3.9489	25	Distal Intergenic	13	56351860	56353524	1665	2	18014	uc007qsl.1	13120	ENSMUSG00000048904	Neurog1	neurogenin 1
chr14	17917838	17918128	291	Ovary_peak_3550	39	.	5.34198	8.3599	3.9489	91	Distal Intergenic	14	17380928	17651648	270721	2	218772	uc007shj.1	-266190	ENSMUSG00000017491	Rarb	retinoic acid receptor, beta
chr15	16790406	16790610	205	Ovary_peak_4103	39	.	5.34198	8.3599	3.9489	18	Distal Intergenic	15	16707856	16786532	78677	1	12565	uc011zro.1	82550	ENSMUSG00000025370	Cdh9	cadherin 9
chr15	22727188	22727384	197	Ovary_peak_4118	39	.	5.34198	8.3599	3.9489	157	Intron	15	22643575	22644739	1165	2	545091	uc011zrp.1	-82449	ENSMUSG00000021927	Hnrnpa1l2-ps2	heterogeneous nuclear ribonucleoprotein A1-like 2, pseudogene 2
chr15	39324368	39324593	226	Ovary_peak_4191	39	.	5.34198	8.3599	3.9489	138	Intron	15	39268543	39513486	244944	1	116838	uc007vog.1	55825	ENSMUSG00000037386	Rims2	regulating synaptic membrane exocytosis 2
chr15	64870510	64870711	202	Ovary_peak_4301	39	.	5.34198	8.3599	3.9489	86	Distal Intergenic	15	64614124	64753858	139735	2	11514	uc007vzp.1	-116652	ENSMUSG00000022376	Adcy8	adenylate cyclase 8
chr15	102552536	102552762	227	Ovary_peak_4508	39	.	5.34198	8.3599	3.9489	49	Promoter	15	102537208	102552609	15402	2	67488	uc007xws.2	0	ENSMUSG00000023055	Calcoco1	calcium binding and coiled coil domain 1
chr17	38028720	38028956	237	Ovary_peak_5158	39	.	5.34198	8.3599	3.9489	181	Distal Intergenic	17	38040493	38041464	972	1	258374	uc008cns.1	-11537	ENSMUSG00000058114	Olfr127	olfactory receptor 127
chr17	64204730	64204942	213	Ovary_peak_5274	39	.	5.34198	8.3599	3.9489	118	Distal Intergenic	17	64213330	64387937	174608	1	14158	uc008dfn.1	-8388	ENSMUSG00000000127	Fer	fer (fms/fps related) protein kinase
chr18	8645258	8645465	208	Ovary_peak_5458	39	.	5.34198	8.3599	3.9489	110	Distal Intergenic	18	9212854	9216199	3346	1	14370	uc008eag.2	-567389	ENSMUSG00000036904	Fzd8	frizzled class receptor 8
chr18	53825910	53826108	199	Ovary_peak_5698	39	.	5.34198	8.3599	3.9489	116	Intron	18	53841377	53904201	62825	2	225523	uc008exy.1	78093	ENSMUSG00000048799	Cep120	centrosomal protein 120
chr19	28940747	28940963	217	Ovary_peak_6008	39	.	5.34198	8.3599	3.9489	72	Intron	19	28967525	28988450	20926	1	20510	uc008hcn.1	-26562	ENSMUSG00000024935	Slc1a1	solute carrier family 1 (neuronal/epithelial high affinity glutamate transporter, system Xag), member 1
chr2	31604897	31605145	249	Ovary_peak_6352	39	.	5.34198	8.3599	3.9489	136	Intron	2	31615465	31659747	44283	1	11350	uc008jec.2	-10320	ENSMUSG00000026842	Abl1	c-abl oncogene 1, non-receptor tyrosine kinase
chr2	37583182	37583382	201	Ovary_peak_6393	39	.	5.34198	8.3599	3.9489	129	Distal Intergenic	2	37490448	37558868	68421	2	20744	uc008jne.2	-24314	ENSMUSG00000026915	Strbp	spermatid perinuclear RNA binding protein
chr2	49471625	49471822	198	Ovary_peak_6444	39	.	5.34198	8.3599	3.9489	166	Distal Intergenic	2	49474834	49630298	155465	1	16574	uc008jpy.1	-3012	ENSMUSG00000026764	Kif5c	kinesin family member 5C
chr2	51790179	51790402	224	Ovary_peak_6458	39	.	5.34198	8.3599	3.9489	41	Promoter	2	51779969	51790164	10196	2	71684	uc012bvi.1	-15	ENSMUSG00000036249	Rbm43	RNA binding motif protein 43
chr2	59531645	59531858	214	Ovary_peak_6497	39	.	5.34198	8.3599	3.9489	130	Intron	2	59484826	59684206	199381	1	66860	uc012bvr.1	46819	ENSMUSG00000035168	Tanc1	tetratricopeptide repeat, ankyrin repeat and coiled-coil containing 1
chr2	91424852	91425139	288	Ovary_peak_6655	39	.	5.34198	8.3599	3.9489	61	Intron	2	91436238	91436335	98	1	100217458	uc012bzi.1	-11099	ENSMUSG00000077221	Snord67	small nucleolar RNA, C/D box 67
chr2	118193079	118193306	228	Ovary_peak_6761	39	.	5.34198	8.3599	3.9489	66	Intron	2	118102834	118199155	96322	2	381413	uc008lru.2	5849	ENSMUSG00000040133	Gpr176	G protein-coupled receptor 176
chr2	119471466	119471662	197	Ovary_peak_6769	39	.	5.34198	8.3599	3.9489	4	Intron	2	119481187	119488534	7348	2	69702	uc008luc.1	16872	ENSMUSG00000027305	Ndufaf1	NADH:ubiquinone oxidoreductase complex assembly factor 1
chr2	128077863	128078065	203	Ovary_peak_6822	39	.	5.34198	8.3599	3.9489	185	Distal Intergenic	2	127953311	127956744	3434	1	12125	uc008mgn.1	124552	ENSMUSG00000027381	Bcl2l11	BCL2-like 11 (apoptosis facilitator)
chr2	171418038	171418236	199	Ovary_peak_7091	39	.	5.34198	8.3599	3.9489	171	Distal Intergenic	2	171861836	171868966	7131	2	228942	uc008ock.1	450730	ENSMUSG00000067578	Cbln4	cerebellin 4 precursor protein
chr3	26537144	26537362	219	Ovary_peak_7220	39	.	5.34198	8.3599	3.9489	148	Promoter	3	26536553	26882134	345582	1	70862	uc008otg.1	591	ENSMUSG00000039335	Spata16	spermatogenesis associated 16
chr3	140574709	140574913	205	Ovary_peak_7748	39	.	5.34198	8.3599	3.9489	69	Intron	3	140872968	140875319	2352	2	18598	uc008rob.1	300406	ENSMUSG00000047674	Pdha2	pyruvate dehydrogenase E1 alpha 2
chr3	148749696	148749916	221	Ovary_peak_7786	39	.	5.34198	8.3599	3.9489	70	Distal Intergenic	3	148551905	148652444	100540	2	99633	uc008rsc.1	-97252	ENSMUSG00000028184	Adgrl2	adhesion G protein-coupled receptor L2
chr4	31878627	31878825	199	Ovary_peak_7956	39	.	5.34198	8.3599	3.9489	151	Distal Intergenic	4	32051082	32069923	18842	1	26409	uc008seo.2	-172257	ENSMUSG00000028284	Map3k7	mitogen-activated protein kinase kinase kinase 7
chr4	36897179	36897388	210	Ovary_peak_7982	39	.	5.34198	8.3599	3.9489	183	Promoter	4	35653897	36898777	1244881	2	242384	uc008shb.2	1389	ENSMUSG00000045083	Lingo2	leucine rich repeat and Ig domain containing 2
chr4	56990569	56990781	213	Ovary_peak_8082	39	.	5.34198	8.3599	3.9489	166	Intron	4	56973008	57003263	30256	2	230235	uc008sxx.2	12482	ENSMUSG00000045589	Frrs1l	ferric-chelate reductase 1 like
chr4	76686225	76686430	206	Ovary_peak_8163	39	.	5.34198	8.3599	3.9489	118	Intron	4	75587143	76240209	653067	2	19266	uc008tjm.1	-446016	ENSMUSG00000028399	Ptprd	protein tyrosine phosphatase, receptor type, D
chr5	23264116	23264668	553	Ovary_peak_8669	39	.	5.34198	8.3599	3.9489	447	Intron	5	23246514	23249364	2851	2	78697	uc008wqn.1	-14752	ENSMUSG00000057541	Pus7	pseudouridylate synthase 7
chr5	100144594	100144816	223	Ovary_peak_9014	39	.	5.34198	8.3599	3.9489	95	Exon	5	99726263	100158079	431817	2	319818	uc008ygn.2	13263	ENSMUSG00000089809	A930011G23Rik	RIKEN cDNA A930011G23 gene
chr5	124056443	124056642	200	Ovary_peak_9156	39	.	5.34198	8.3599	3.9489	38	Intron	5	124032729	124062172	29444	2	56430	uc008zoc.1	5530	ENSMUSG00000049550	Clip1	CAP-GLY domain containing linker protein 1
chr6	24519830	24520039	210	Ovary_peak_9422	39	.	5.34198	8.3599	3.9489	29	Intron	6	24547771	24555414	7644	1	93677	uc009bbu.1	-27732	ENSMUSG00000029683	Lmod2	leiomodin 2 (cardiac)
chr6	29104996	29105226	231	Ovary_peak_9440	39	.	5.34198	8.3599	3.9489	83	Promoter	6	29073573	29105091	31519	2	68272	uc009bcx.2	0	ENSMUSG00000029701	Rbm28	RNA binding motif protein 28
chr6	37739837	37740072	236	Ovary_peak_9477	39	.	5.34198	8.3599	3.9489	62	Distal Intergenic	6	37820811	37896799	75989	1	21848	uc009bji.1	-80739	ENSMUSG00000029833	Trim24	tripartite motif-containing 24
chr6	54709884	54710089	206	Ovary_peak_9570	39	.	5.34198	8.3599	3.9489	93	Distal Intergenic	6	54766910	54840218	73309	1	387524	uc009cae.2	-56821	ENSMUSG00000058446	Znrf2	zinc and ring finger 2
chr6	58225642	58225854	213	Ovary_peak_9594	39	.	5.34198	8.3599	3.9489	151	Distal Intergenic	6	58215168	58216076	909	1	171198	uc012emq.1	10474	ENSMUSG00000115705	Vmn1r28	vomeronasal 1 receptor 28
chr6	79441932	79442135	204	Ovary_peak_9686	39	.	5.34198	8.3599	3.9489	185	Distal Intergenic	6	79768025	79768358	334	1	100463512	uc012eno.1	-325890	ENSMUSG00000096887	Gm20594	predicted gene, 20594
chr6	84650559	84650769	211	Ovary_peak_9711	39	.	5.34198	8.3599	3.9489	136	Intron	6	84521408	84543902	22495	2	232174	uc012eoc.1	-106657	ENSMUSG00000063415	Cyp26b1	cytochrome P450, family 26, subfamily b, polypeptide 1
chr6	113552481	113552697	217	Ovary_peak_9879	39	.	5.34198	8.3599	3.9489	98	Promoter	6	113546756	113550709	3954	2	70979	uc009dgy.2	-1772	ENSMUSG00000033963	Fancd2os	Fancd2 opposite strand
chr6	147994081	147994300	220	Ovary_peak_10078	39	.	5.34198	8.3599	3.9489	80	Promoter	6	147995938	148125370	129433	1	330450	uc009etb.1	-1638	ENSMUSG00000030303	Far2	fatty acyl CoA reductase 2
chr7	56595337	56595542	206	Ovary_peak_10297	39	.	5.34198	8.3599	3.9489	42	Intron	7	56620091	56710012	89922	1	78286	uc009hbk.1	-24549	ENSMUSG00000052512	Nav2	neuron navigator 2
chr7	107516787	107517001	215	Ovary_peak_10524	39	.	5.34198	8.3599	3.9489	155	Intron	7	107475247	107520406	45160	2	72590	uc009imu.1	3405	ENSMUSG00000030718	Ppme1	protein phosphatase methylesterase 1
chr7	148556480	148556676	197	Ovary_peak_10756	39	.	5.34198	8.3599	3.9489	3	Distal Intergenic	7	148545077	148551009	5933	2	320871	uc009kku.1	-5471	ENSMUSG00000086844	B230206H07Rik	RIKEN cDNA B230206H07 gene
chr8	36741738	36741937	200	Ovary_peak_10941	39	.	5.34198	8.3599	3.9489	72	3' UTR	8	36652010	36742503	90494	1	52065	uc009llb.1	89728	ENSMUSG00000070056	Mfhas1	malignant fibrous histiocytoma amplified sequence 1
chr8	70387762	70388025	264	Ovary_peak_11066	39	.	5.34198	8.3599	3.9489	71	Intron	8	70235425	70342194	106770	2	234353	uc009lwb.2	-45568	ENSMUSG00000030465	Psd3	pleckstrin and Sec7 domain containing 3
chr8	76881233	76881433	201	Ovary_peak_11095	39	.	5.34198	8.3599	3.9489	126	Distal Intergenic	8	77397073	77417405	20333	1	71597	uc009mgv.1	-515640	ENSMUSG00000031621	Isx	intestine specific homeobox
chr8	103642092	103642290	199	Ovary_peak_11240	39	.	5.34198	8.3599	3.9489	97	Distal Intergenic	8	105156895	105309011	152117	2	12552	uc009mzu.1	1666721	ENSMUSG00000031673	Cdh11	cadherin 11
chr9	95990284	95990505	222	Ovary_peak_11934	39	.	5.34198	8.3599	3.9489	76	Distal Intergenic	9	96019848	96080544	60697	1	235533	uc009rbz.1	-29343	ENSMUSG00000041440	Gk5	glycerol kinase 5 (putative)
chrX	17366239	17366458	220	Ovary_peak_12161	39	.	5.34198	8.3599	3.9489	43	Distal Intergenic	20	17133695	17149423	15729	2	72018	uc009ssg.1	-216816	ENSMUSG00000025040	Fundc1	FUN14 domain containing 1
chrX	35846728	35846931	204	Ovary_peak_12209	39	.	5.34198	8.3599	3.9489	7	Distal Intergenic	20	35806067	35809632	3566	2	16784	uc009szz.1	-37096	ENSMUSG00000016534	Lamp2	lysosomal-associated membrane protein 2
chrX	41508026	41508248	223	Ovary_peak_12228	39	.	5.34198	8.3599	3.9489	109	Distal Intergenic	20	41718634	41721514	2881	2	245403	uc009tbf.1	213266	ENSMUSG00000050926	Dcaf12l2	DDB1 and CUL4 associated factor 12-like 2
chrX	57892504	57892730	227	Ovary_peak_12283	39	.	5.34198	8.3599	3.9489	103	Intron	20	57689227	57709370	20144	2	631784	uc009tid.1	-183134	ENSMUSG00000079583	Gm7073	predicted gene 7073
chrX	156825203	156825399	197	Ovary_peak_12623	39	.	5.34198	8.3599	3.9489	23	Distal Intergenic	20	156828622	156936002	107381	1	237175	uc009utd.1	-3223	ENSMUSG00000031298	Adgrg2	adhesion G protein-coupled receptor G2
chr19	44458574	44458773	200	Ovary_peak_6088	39	.	5.34139	8.35732	3.9489	105	Distal Intergenic	19	44468940	44482199	13260	2	20249	uc008hpr.2	23426	ENSMUSG00000037071	Scd1	stearoyl-Coenzyme A desaturase 1
chr4	105775030	105775247	218	Ovary_peak_8302	39	.	5.34139	8.35732	3.9489	103	Distal Intergenic	4	105988818	106033488	44671	1	329908	uc008tyf.2	-213571	ENSMUSG00000028514	Usp24	ubiquitin specific peptidase 24
chr14	72697879	72698111	233	Ovary_peak_3815	39	.	5.3385	8.34474	3.9489	120	Distal Intergenic	14	72937760	72956166	18407	2	319448	uc011zog.1	258055	ENSMUSG00000033487	Fndc3a	fibronectin type III domain containing 3A
chr14	121444949	121445162	214	Ovary_peak_4013	39	.	5.3385	8.34474	3.9489	156	Intron	14	121434796	121682948	248153	1	223254	uc007vaa.1	10153	ENSMUSG00000025555	Farp1	FERM, RhoGEF (Arhgef) and pleckstrin domain protein 1 (chondrocyte-derived)
chr4	46330193	46330393	201	Ovary_peak_8030	39	.	5.33562	8.33222	3.9489	83	Distal Intergenic	4	46357066	46358181	1116	1	110805	uc008sto.1	-26673	ENSMUSG00000070990	Foxe1	forkhead box E1
chr5	93003091	93003308	218	Ovary_peak_8978	39	.	5.33562	8.33222	3.9489	111	Intron	5	93000563	93020310	19748	1	384198	uc012dyt.1	2528	ENSMUSG00000057068	Fam47e	family with sequence similarity 47, member E
chr9	43659767	43659963	197	Ovary_peak_11624	39	.	5.33562	8.33222	3.9489	163	Distal Intergenic	9	43552659	43615544	62886	1	58235	uc009pbj.1	107108	ENSMUSG00000032012	Nectin1	nectin cell adhesion molecule 1
chr9	121486435	121486672	238	Ovary_peak_12081	39	.	5.71549	8.32592	3.9489	116	Downstream	9	121486961	121550684	63724	2	69032	uc009sdi.1	64012	ENSMUSG00000032530	Lyzl4	lysozyme-like 4
chr12	70559451	70559655	205	Ovary_peak_2612	39	.	5.33274	8.31977	3.9489	126	Distal Intergenic	12	70473137	70476967	3831	1	11845	uc007nsj.1	86314	ENSMUSG00000044147	Arf6	ADP-ribosylation factor 6
chr12	105742679	105742875	197	Ovary_peak_2809	39	.	5.32986	8.30737	3.9489	110	Distal Intergenic	12	105709419	105711446	2028	2	14836	uc007oxh.1	-31233	ENSMUSG00000021095	Gsc	goosecoid homeobox
chr13	51225158	51225359	202	Ovary_peak_3152	39	.	5.32986	8.30737	3.9489	13	Intron	13	51228168	51247915	19748	1	20729	uc007qma.1	-2809	ENSMUSG00000021395	Spin1	spindlin 1
chr13	57488696	57488898	203	Ovary_peak_3200	39	.	5.32986	8.30737	3.9489	16	Distal Intergenic	13	56874469	56996949	122481	2	26946	uc011zah.1	-491747	ENSMUSG00000021541	Trpc7	transient receptor potential cation channel, subfamily C, member 7
chr5	65230201	65230438	238	Ovary_peak_8868	39	.	5.32986	8.30737	3.9489	26	Distal Intergenic	5	65213113	65218509	5397	1	16599	uc012dwl.1	17088	ENSMUSG00000029178	Klf3	Kruppel-like factor 3 (basic)
chr7	139021096	139021319	224	Ovary_peak_10694	39	.	5.32986	8.30737	3.9489	100	Distal Intergenic	7	139158143	139177316	19174	1	233919	uc009kbs.1	-136824	ENSMUSG00000040125	Gpr26	G protein-coupled receptor 26
chr9	100346204	100346433	230	Ovary_peak_11958	39	.	5.32986	8.30737	3.9489	29	Distal Intergenic	9	100358138	100386892	28755	2	213208	uc012gzd.1	40459	ENSMUSG00000044244	Il20rb	interleukin 20 receptor beta
chr17	84272053	84272259	207	Ovary_peak_5378	39	.	5.32698	8.29504	3.9489	97	Distal Intergenic	17	84236513	84246130	9618	2	107766	uc008dsl.1	-25923	ENSMUSG00000000673	Haao	3-hydroxyanthranilate 3,4-dioxygenase
chr4	99067175	99067395	221	Ovary_peak_8255	39	.	5.32698	8.29504	3.9489	148	Distal Intergenic	4	98860838	98926478	65641	1	242557	uc012dhi.1	206337	ENSMUSG00000028550	Atg4c	autophagy related 4C, cysteine peptidase
chr4	105902484	105902705	222	Ovary_peak_8303	39	.	5.32698	8.29504	3.9489	196	Distal Intergenic	4	105988818	106033488	44671	1	329908	uc008tyf.2	-86113	ENSMUSG00000028514	Usp24	ubiquitin specific peptidase 24
chr6	39215017	39215235	219	Ovary_peak_9491	39	.	5.32698	8.29504	3.9489	125	Distal Intergenic	6	39086619	39156772	70154	2	338523	uc009blj.2	-58245	ENSMUSG00000042599	Kdm7a	lysine (K)-specific demethylase 7A
chr6	84193540	84193767	228	Ovary_peak_9706	39	.	5.32698	8.29504	3.9489	65	Distal Intergenic	6	84099868	84161036	61169	1	26903	uc009cow.1	93672	ENSMUSG00000033788	Dysf	dysferlin
chr7	104021098	104021296	199	Ovary_peak_10501	39	.	5.32698	8.29504	3.9489	66	Intron	7	103945151	103991950	46800	1	23966	uc009iit.1	75947	ENSMUSG00000048078	Tenm4	teneurin transmembrane protein 4
chr1	6277567	6277810	244	Ovary_peak_33	39	.	5.32124	8.27056	3.9489	93	Distal Intergenic	1	6260759	6266185	5427	1	12421	uc007afu.2	16808	ENSMUSG00000025907	Rb1cc1	RB1-inducible coiled-coil 1
chr1	38414936	38415145	210	Ovary_peak_181	39	.	5.32124	8.27056	3.9489	170	Intron	1	38264751	38592136	327386	2	16764	uc007ast.1	176991	ENSMUSG00000037138	Aff3	AF4/FMR2 family, member 3
chr1	55142928	55143137	210	Ovary_peak_267	39	.	5.32124	8.27056	3.9489	105	Promoter	1	55134678	55144776	10099	2	15510	uc007bab.2	1639	ENSMUSG00000025980	Hspd1	heat shock protein 1 (chaperonin)
chr1	186497476	186497708	233	Ovary_peak_977	39	.	5.32124	8.27056	3.9489	70	Distal Intergenic	1	186551024	186556372	5349	2	15284	uc007dyn.2	58664	ENSMUSG00000039377	Hlx	H2.0-like homeobox
chr11	95948673	95948874	202	Ovary_peak_2152	39	.	5.32124	8.27056	3.9489	7	Distal Intergenic	11	95934107	95937008	2902	2	11951	uc007lbg.2	-11665	ENSMUSG00000006057	Atp5g1	ATP synthase, H+ transporting, mitochondrial F0 complex, subunit C1 (subunit 9)
chr12	4108982	4109183	202	Ovary_peak_2327	39	.	5.32124	8.27056	3.9489	119	3' UTR	12	4133397	4213524	80128	1	104111	uc007mxk.2	-24214	ENSMUSG00000020654	Adcy3	adenylate cyclase 3
chr13	3538182	3538385	204	Ovary_peak_2903	39	.	5.32124	8.27056	3.9489	92	Promoter	13	3537321	3565507	28187	1	14569	uc011yvx.1	861	ENSMUSG00000021218	Gdi2	guanosine diphosphate (GDP) dissociation inhibitor 2
chr14	27442632	27442835	204	Ovary_peak_3594	39	.	5.32124	8.27056	3.9489	91	Intron	14	27457683	27476744	19062	1	11843	uc007sta.1	-14848	ENSMUSG00000021877	Arf4	ADP-ribosylation factor 4
chr15	97181036	97181307	272	Ovary_peak_4464	39	.	5.32124	8.27056	3.9489	105	Intron	15	97191631	97216111	24481	1	239647	uc007xku.1	-10324	ENSMUSG00000044250	Pced1b	PC-esterase domain containing 1B
chr16	75097925	75098125	201	Ovary_peak_4866	39	.	5.32124	8.27056	3.9489	153	Distal Intergenic	16	75540789	75567927	27139	2	320355	uc007zrm.1	469802	ENSMUSG00000032948	Lipi	lipase, member I
chr17	24987300	24987547	248	Ovary_peak_5076	39	.	5.32124	8.27056	3.9489	188	Promoter	17	24987435	25001395	13961	1	14651	uc008aym.2	0	ENSMUSG00000024158	Hagh	hydroxyacyl glutathione hydrolase
chr17	78705892	78706093	202	Ovary_peak_5348	39	.	5.32124	8.27056	3.9489	123	Intron	17	78599588	78775932	176345	1	50766	uc008dou.2	106304	ENSMUSG00000024074	Crim1	cysteine rich transmembrane BMP regulator 1 (chordin like)
chr18	38677767	38677979	213	Ovary_peak_5611	39	.	5.32124	8.27056	3.9489	35	Distal Intergenic	18	38745919	38760922	15004	2	24066	uc008esl.1	82943	ENSMUSG00000024427	Spry4	sprouty RTK signaling antagonist 4
chr18	75652839	75653057	219	Ovary_peak_5815	39	.	5.32124	8.27056	3.9489	50	Intron	18	75590871	75681523	90653	2	269037	uc008fqf.1	28466	ENSMUSG00000052928	Ctif	CBP80/20-dependent translation initiation factor
chr19	26548730	26548928	199	Ovary_peak_5994	39	.	5.32124	8.27056	3.9489	66	Distal Intergenic	19	26679650	26852811	173162	1	67155	uc008hbn.1	-130722	ENSMUSG00000024921	Smarca2	SWI/SNF related, matrix associated, actin dependent regulator of chromatin, subfamily a, member 2
chr2	125378843	125379057	215	Ovary_peak_6803	39	.	5.32124	8.27056	3.9489	175	Distal Intergenic	2	125388826	125392803	3978	2	99100	uc008mct.1	13746	ENSMUSG00000068394	Cep152	centrosomal protein 152
chr6	6551545	6551779	235	Ovary_peak_9354	39	.	5.32124	8.27056	3.9489	223	Distal Intergenic	6	6508275	6528658	20384	2	20422	uc009aws.1	-22887	ENSMUSG00000042541	Sem1	SEM1, 26S proteasome complex subunit
chr6	40080834	40081042	209	Ovary_peak_9500	39	.	5.32124	8.27056	3.9489	5	Intron	6	40060252	40198352	138101	1	434008	uc009bmj.1	20582	ENSMUSG00000057716	Tmem178b	transmembrane protein 178B
chr9	20408082	20408311	230	Ovary_peak_11500	39	.	5.32124	8.27056	3.9489	182	Distal Intergenic	9	20411919	20421715	9797	1	66662	uc009oiy.2	-3608	ENSMUSG00000062470	Fbxl12os	F-box and leucine-rich repeat protein 12, opposite strand
chr9	33916383	33916594	212	Ovary_peak_11575	39	.	5.32124	8.27056	3.9489	167	Distal Intergenic	9	34293711	34318190	24480	1	67703	uc009osf.1	-377117	ENSMUSG00000032036	Kirrel3	kirre like nephrin family adhesion molecule 3
chr9	95294563	95294759	197	Ovary_peak_11928	39	.	5.32124	8.27056	3.9489	112	Distal Intergenic	9	95301345	95307689	6345	2	54371	uc009raz.2	12930	ENSMUSG00000033350	Chst2	carbohydrate sulfotransferase 2
chrX	98598764	98598972	209	Ovary_peak_12429	39	.	5.32124	8.27056	3.9489	133	Downstream	20	98599723	98614291	14569	2	56364	uc012hmy.1	15319	ENSMUSG00000031310	Zmym3	zinc finger, MYM-type 3
chr6	144533547	144533760	214	Ovary_peak_10054	39	.	5.31838	8.2584	3.9489	154	Intron	6	143792259	144730497	938239	2	20678	uc009eqn.1	196737	ENSMUSG00000041540	Sox5	SRY (sex determining region Y)-box 5
chr8	119461348	119461552	205	Ovary_peak_11338	39	.	5.31838	8.2584	3.9489	110	Intron	8	119467293	119484345	17053	1	234776	uc009nop.2	-5741	ENSMUSG00000047388	Atmin	ATM interactor
chr9	56786314	56786516	203	Ovary_peak_11710	39	.	5.31838	8.2584	3.9489	124	Promoter	9	56785307	56786205	899	1	102462	uc009ptq.1	1007	ENSMUSG00000032288	Imp3	IMP3, U3 small nucleolar ribonucleoprotein
chr11	89558754	89558970	217	Ovary_peak_2115	39	.	5.68729	8.24715	3.9489	13	Intron	11	89282400	89399869	117470	2	382543	uc007kwj.1	-158885	ENSMUSG00000047773	Ankfn1	ankyrin-repeat and fibronectin type III domain containing 1
chr5	111661871	111662090	220	Ovary_peak_9084	39	.	5.68729	8.24715	3.9489	178	Intron	5	111759783	111817379	57597	1	56305	uc008ysb.1	-97693	ENSMUSG00000050017	Pitpnb	phosphatidylinositol transfer protein, beta
chr16	85133454	85133845	392	Ovary_peak_4904	39	.	5.31552	8.24631	3.9489	189	Intron	16	84954681	85173952	219272	2	11820	uc007ztm.2	40107	ENSMUSG00000022892	App	amyloid beta (A4) precursor protein
chr2	105268059	105268275	217	Ovary_peak_6712	39	.	5.31552	8.24631	3.9489	123	Distal Intergenic	2	105226105	105239476	13372	2	19672	uc008lks.1	-28583	ENSMUSG00000005973	Rcn1	reticulocalbin 1
chr9	69693846	69694066	221	Ovary_peak_11792	39	.	5.31552	8.24631	3.9489	189	Distal Intergenic	9	69605517	69608747	3231	2	64290	uc012gwj.1	-85099	ENSMUSG00000059246	Foxb1	forkhead box B1
chr2	18783268	18783490	223	Ovary_peak_6283	39	.	5.31266	8.23427	3.9489	119	Intron	2	18763883	18919748	155866	2	18718	uc008imb.1	136258	ENSMUSG00000026737	Pip4k2a	phosphatidylinositol-5-phosphate 4-kinase, type II, alpha
chr3	38196855	38197057	203	Ovary_peak_7291	39	.	5.31266	8.23427	3.9489	108	Distal Intergenic	3	38348183	38354769	6587	2	99696	uc008pbc.2	157712	ENSMUSG00000044864	Ankrd50	ankyrin repeat domain 50
chr5	151963973	151964188	216	Ovary_peak_9340	39	.	5.31266	8.23427	3.9489	106	Intron	5	151840090	151992768	152679	2	243362	uc009aum.2	28580	ENSMUSG00000016128	Stard13	StAR-related lipid transfer (START) domain containing 13
chr7	139555163	139555360	198	Ovary_peak_10698	39	.	5.31266	8.23427	3.9489	87	Intron	7	139427938	139508838	80901	2	77590	uc009kby.1	-46325	ENSMUSG00000030930	Chst15	carbohydrate sulfotransferase 15
chr1	79753547	79753750	204	Ovary_peak_403	39	.	5.3098	8.22229	3.9489	177	Intron	1	79698837	79758344	59508	2	69368	uc007bqu.2	4594	ENSMUSG00000073643	Wdfy1	WD repeat and FYVE domain containing 1
chr8	121784322	121784535	214	Ovary_peak_11350	39	.	5.3098	8.22229	3.9489	71	Intron	8	121868438	121872829	4392	1	68196	uc009npm.1	-83903	ENSMUSG00000031839	Hsbp1	heat shock factor binding protein 1
chr13	51607957	51608171	215	Ovary_peak_3156	39	.	5.30695	8.21037	3.9489	76	Intron	13	51526411	51662453	136043	2	20418	uc007qmg.1	54282	ENSMUSG00000021448	Shc3	src homology 2 domain-containing transforming protein C3
chr14	48915602	48915822	221	Ovary_peak_3676	39	.	5.30695	8.21037	3.9489	126	Distal Intergenic	14	48818391	48848088	29698	1	624367	uc011zjq.1	97211	ENSMUSG00000021846	Gm6498	glyceraldehyde-3-phosphate dehydrogenase pseudogene
chr16	22554186	22554388	203	Ovary_peak_4613	39	.	5.30695	8.21037	3.9489	71	Intron	16	22466642	22657304	190663	2	110197	uc007ysg.2	102916	ENSMUSG00000022861	Dgkg	diacylglycerol kinase, gamma
chr18	84284147	84284377	231	Ovary_peak_5863	39	.	5.3041	8.1985	3.9489	171	Distal Intergenic	18	84257550	84266906	9357	1	225791	uc008fun.1	26597	ENSMUSG00000049090	Zadh2	zinc binding alcohol dehydrogenase, domain containing 2
chr2	162975729	162975946	218	Ovary_peak_7022	39	.	5.3041	8.1985	3.9489	106	Distal Intergenic	2	162912767	162915337	2571	2	68236	uc008nsm.1	-60392	ENSMUSG00000070708	Gtsf1l	gametocyte specific factor 1-like
chr18	76569093	76569316	224	Ovary_peak_5821	39	.	5.29841	8.17494	3.9489	138	Distal Intergenic	18	76422094	76465385	43292	1	17126	uc008fqo.1	146999	ENSMUSG00000024563	Smad2	SMAD family member 2
chr3	14874424	14874642	219	Ovary_peak_7174	39	.	5.29841	8.17494	3.9489	78	Distal Intergenic	3	14863538	14872373	8836	1	12350	uc008oqs.1	10886	ENSMUSG00000027559	Car3	carbonic anhydrase 3
chr3	153912865	153913061	197	Ovary_peak_7816	39	.	5.29841	8.17494	3.9489	129	Intron	3	153920438	153934680	14243	1	242259	uc008rul.1	-7377	ENSMUSG00000028360	Slc44a5	solute carrier family 44, member 5
chr1	182480166	182480409	244	Ovary_peak_954	39	.	5.65936	8.17048	3.9489	92	Distal Intergenic	1	182499106	182531385	32280	1	11545	uc007dwi.1	-18697	ENSMUSG00000026496	Parp1	poly (ADP-ribose) polymerase family, member 1
chr18	63170830	63171047	218	Ovary_peak_5751	39	.	5.29557	8.16324	3.9489	71	3' UTR	18	63178658	63187637	8980	2	667742	uc008fdt.1	16590	ENSMUSG00000041482	Piezo2	piezo-type mechanosensitive ion channel component 2
chr1	121804234	121804620	387	Ovary_peak_609	39	.	5.29273	8.15159	3.9489	190	3' UTR	1	121804478	121809745	5268	2	66343	uc007cja.1	5125	ENSMUSG00000036975	Tmem177	transmembrane protein 177
chr1	129425023	129425258	236	Ovary_peak_639	39	.	5.29273	8.15159	3.9489	19	Intron	1	129383129	129574598	191470	2	72160	uc007cku.1	149340	ENSMUSG00000026347	Tmem163	transmembrane protein 163
chr1	164387661	164388150	490	Ovary_peak_832	39	.	5.29273	8.15159	3.9489	97	Intron	1	163917433	164408165	490733	2	103967	uc007dga.2	20015	ENSMUSG00000040265	Dnm3	dynamin 3
chr1	168275226	168275429	204	Ovary_peak_867	39	.	5.29273	8.15159	3.9489	131	Distal Intergenic	1	168309298	168314239	4942	1	27878	uc007dkl.2	-33869	ENSMUSG00000026563	Tada1	transcriptional adaptor 1
chr11	101295801	101295997	197	Ovary_peak_2190	39	.	5.29273	8.15159	3.9489	25	3' UTR	11	101303559	101306910	3352	1	19942	uc007low.2	-7562	ENSMUSG00000063316	Rpl27	ribosomal protein L27
chr12	5237293	5237522	230	Ovary_peak_2335	39	.	5.29273	8.15159	3.9489	84	Intron	12	5084274	5298250	213977	2	208439	uc011yjz.1	60728	ENSMUSG00000020627	Klhl29	kelch-like 29
chr12	27190868	27191078	211	Ovary_peak_2432	39	.	5.29273	8.15159	3.9489	77	Distal Intergenic	12	27154080	27164702	10623	1	22169	uc007nfj.1	36788	ENSMUSG00000020638	Cmpk2	cytidine monophosphate (UMP-CMP) kinase 2, mitochondrial
chr16	11481483	11481699	217	Ovary_peak_4561	39	.	5.29273	8.15159	3.9489	101	Intron	16	11447401	11661648	214248	1	74478	uc007yfk.1	34082	ENSMUSG00000071669	Snx29	sorting nexin 29
chr2	4900678	4900881	204	Ovary_peak_6209	39	.	5.29273	8.15159	3.9489	75	Intron	2	4897168	4906794	9627	1	68527	uc012bow.1	3510	ENSMUSG00000026668	Ucma	upper zone of growth plate and cartilage matrix associated
chr2	174695828	174696034	207	Ovary_peak_7107	39	.	5.29273	8.15159	3.9489	47	Distal Intergenic	2	174586274	174609543	23270	1	13616	uc008ofi.1	109554	ENSMUSG00000027524	Edn3	endothelin 3
chr3	84278559	84278783	225	Ovary_peak_7492	39	.	5.29273	8.15159	3.9489	79	5' UTR	3	84247947	84283413	35467	2	229474	uc008pqc.2	4630	ENSMUSG00000041842	Fhdc1	FH2 domain containing 1
chr4	25438992	25439214	223	Ovary_peak_7936	39	.	5.29273	8.15159	3.9489	54	Distal Intergenic	4	25175747	25208968	33222	2	67490	uc008seg.2	-230024	ENSMUSG00000040359	Ufl1	UFM1 specific ligase 1
chr4	41416704	41416904	201	Ovary_peak_8004	39	.	5.29273	8.15159	3.9489	182	Intron	4	41412181	41427959	15779	1	66401	uc008sis.1	4523	ENSMUSG00000028443	Nudt2	nudix (nucleoside diphosphate linked moiety X)-type motif 2
chr4	44090997	44091208	212	Ovary_peak_8016	39	.	5.29273	8.15159	3.9489	110	Intron	4	44046947	44085545	38599	2	50798	uc008srn.2	-5452	ENSMUSG00000028479	Gne	glucosamine (UDP-N-acetyl)-2-epimerase/N-acetylmannosamine kinase
chr5	117381926	117382124	199	Ovary_peak_9121	39	.	5.29273	8.15159	3.9489	30	Distal Intergenic	5	117541689	117566002	24314	2	71954	uc008zff.2	183878	ENSMUSG00000066900	Suds3	suppressor of defective silencing 3 homolog (S. cerevisiae)
chr6	39616522	39616752	231	Ovary_peak_9492	39	.	5.29273	8.15159	3.9489	195	Intron	6	39594237	39638344	44108	2	109880	uc009bmg.1	21592	ENSMUSG00000002413	Braf	Braf transforming gene
chr7	51638624	51638838	215	Ovary_peak_10265	39	.	5.29273	8.15159	3.9489	45	Promoter	7	51639496	51655400	15905	1	20981	uc009gph.2	-658	ENSMUSG00000030731	Syt3	synaptotagmin III
chr7	119931972	119932175	204	Ovary_peak_10576	39	.	5.29273	8.15159	3.9489	128	Intron	7	119902898	120050319	147422	1	21676	uc012fsh.1	29074	ENSMUSG00000055320	Tead1	TEA domain family member 1
chr8	117350294	117350510	217	Ovary_peak_11319	39	.	5.29273	8.15159	3.9489	76	Intron	8	116963552	117876612	913061	1	80707	uc009nod.2	386742	ENSMUSG00000004637	Wwox	WW domain-containing oxidoreductase
chrX	11275737	11275934	198	Ovary_peak_12135	39	.	5.29273	8.15159	3.9489	125	Distal Intergenic	20	10904948	10905277	330	1	236663	uc012hew.1	370789	ENSMUSG00000069038	H2al1j	H2A histone family member L1J
chrX	22287395	22287610	216	Ovary_peak_12181	39	.	5.29273	8.15159	3.9489	199	Distal Intergenic	20	22038722	22040669	1948	1	76705	uc009sus.2	248673	NA	Ppp1r2-ps7	protein phosphatase 1, regulatory (inhibitor) subunit 2, pseudogene 7
chrX	99042768	99042977	210	Ovary_peak_12431	39	.	5.29273	8.15159	3.9489	195	Promoter	20	99044724	99144974	100251	1	100042480	uc009tyh.1	-1747	ENSMUSG00000079481	Nhsl2	NHS-like 2
chr5	4911909	4912123	215	Ovary_peak_8601	39	.	5.28707	8.12846	3.9489	163	Intron	5	4753839	4758216	4378	2	14362	uc008wig.2	-153693	ENSMUSG00000044674	Fzd1	frizzled class receptor 1
chr1	184582392	184582595	204	Ovary_peak_973	39	.	5.28424	8.11698	3.9489	102	Distal Intergenic	1	184495138	184562483	67346	1	170725	uc011wxv.1	87254	ENSMUSG00000038599	Capn8	calpain 8
chr6	86536222	86536441	220	Ovary_peak_9725	39	.	5.28424	8.11698	3.9489	135	Distal Intergenic	6	86578168	86579698	1531	1	67855	uc009csf.1	-41727	ENSMUSG00000033508	Asprv1	aspartic peptidase, retroviral-like 1
chr6	101019800	101020013	214	Ovary_peak_9816	39	.	5.28424	8.11698	3.9489	106	Distal Intergenic	6	101119850	101149194	29345	2	55983	uc009dce.1	129181	ENSMUSG00000035357	Pdzrn3	PDZ domain containing RING finger 3
chr17	27708019	27708223	205	Ovary_peak_5092	39	.	5.28141	8.10554	3.9489	69	Distal Intergenic	17	27700714	27702672	1959	2	106672	uc008bpe.1	-5347	ENSMUSG00000062753	AI413582	expressed sequence AI413582
chr7	13611901	13612131	231	Ovary_peak_10127	39	.	5.28141	8.10554	3.9489	195	Promoter	7	13609501	13616381	6881	1	21849	uc009ffb.2	2400	ENSMUSG00000005566	Trim28	tripartite motif-containing 28
chr1	36755786	36756009	224	Ovary_peak_170	39	.	5.6317	8.09581	3.9489	109	Downstream	1	36748332	36750233	1902	1	12859	uc007aqw.1	7454	ENSMUSG00000061518	Cox5b	cytochrome c oxidase subunit 5B
chr2	180001464	180001715	252	Ovary_peak_7123	39	.	5.6317	8.09581	3.9489	121	Intron	2	179993244	180008170	14927	2	252966	uc008oit.1	6455	ENSMUSG00000038990	Cables2	CDK5 and Abl enzyme substrate 2
chr7	16548083	16548298	216	Ovary_peak_10135	39	.	5.27859	8.09416	3.9489	141	Intron	7	16534336	16552884	18549	2	259300	uc009fgt.1	4586	ENSMUSG00000074364	Ehd2	EH-domain containing 2
chr9	45763191	45763768	578	Ovary_peak_11636	39	.	5.27859	8.09416	3.9489	408	Promoter	9	45745958	45763332	17375	2	214597	uc009pgt.1	0	ENSMUSG00000034908	Sidt2	SID1 transmembrane family, member 2
chr11	105805949	105806146	198	Ovary_peak_2228	39	.	5.27577	8.08283	3.9489	79	Promoter	11	105795018	105805461	10444	2	13056	uc007lxs.1	-488	ENSMUSG00000019590	Cyb561	cytochrome b-561
chr4	102972111	102972329	219	Ovary_peak_8284	39	.	5.27577	8.08283	3.9489	52	Distal Intergenic	4	102903051	102963468	60418	2	70941	uc012dhs.1	-8643	ENSMUSG00000028520	4921539E11Rik	RIKEN cDNA 4921539E11 gene
chr4	115835389	115835657	269	Ovary_peak_8343	39	.	5.27295	8.07155	3.9489	77	3' UTR	4	115834486	115840203	5718	2	66805	uc008ugk.1	4546	ENSMUSG00000028699	Tspan1	tetraspanin 1
chr1	97348511	97348712	202	Ovary_peak_505	39	.	5.61636	8.0549	3.9489	119	Distal Intergenic	1	97210205	97231861	21657	1	67698	uc007cey.2	138306	ENSMUSG00000051185	Fam174a	family with sequence similarity 174, member A
chr13	24957690	24957919	230	Ovary_peak_3009	39	.	5.61636	8.0549	3.9489	115	Intron	13	24937000	24993139	56140	1	210108	uc011yxr.1	20690	ENSMUSG00000006711	D130043K22Rik	RIKEN cDNA D130043K22 gene
chr14	17566338	17566606	269	Ovary_peak_3547	39	.	5.61636	8.0549	3.9489	176	Intron	14	17380928	17651648	270721	2	218772	uc007shi.1	85042	ENSMUSG00000017491	Rarb	retinoic acid receptor, beta
chr16	37945864	37946240	377	Ovary_peak_4724	39	.	5.61636	8.0549	3.9489	165	Intron	16	37916582	38007615	91034	1	239845	uc007zel.1	29282	ENSMUSG00000046961	Gpr156	G protein-coupled receptor 156
chr2	119239644	119239980	337	Ovary_peak_6767	39	.	5.61636	8.0549	3.9489	173	Intron	2	119176978	119180062	3085	1	69065	uc008lts.2	62666	ENSMUSG00000027313	Chac1	ChaC, cation transport regulator 1
chr4	151822024	151822224	201	Ovary_peak_8554	39	.	5.61636	8.0549	3.9489	150	Promoter	4	151764853	151822925	58073	2	16498	uc008wal.1	701	ENSMUSG00000028931	Kcnab2	potassium voltage-gated channel, shaker-related subfamily, beta member 2
chr6	148160504	148160725	222	Ovary_peak_10081	39	.	5.61636	8.0549	3.9489	134	Promoter	6	148160810	148184185	23376	1	320737	uc009eth.1	-85	NA	4732416N19Rik	RIKEN cDNA 4732416N19 gene
chr7	51664666	51664874	209	Ovary_peak_10266	39	.	5.61636	8.0549	3.9489	10	Distal Intergenic	7	51639496	51655400	15905	1	20981	uc009gpi.2	25170	ENSMUSG00000030731	Syt3	synaptotagmin III
chr8	130849801	130849997	197	Ovary_peak_11407	39	.	5.61636	8.0549	3.9489	92	Distal Intergenic	8	130882973	130952369	69397	1	18186	uc009nzq.2	-32976	ENSMUSG00000025810	Nrp1	neuropilin 1
chr7	145627443	145627645	203	Ovary_peak_10736	39	.	5.26733	8.04915	3.9489	137	Distal Intergenic	7	145450270	145589413	139144	2	70571	uc009kez.1	-38030	ENSMUSG00000091002	Tcerg1l	transcription elongation regulator 1-like
chr11	6683351	6683759	409	Ovary_peak_1692	39	.	5.26452	8.03802	3.9489	84	Distal Intergenic	11	6550151	6560239	10089	2	100041311	uc007hzc.1	-123112	ENSMUSG00000086373	Gm11978	predicted gene 11978
chr11	68829798	68830027	230	Ovary_peak_1990	39	.	5.26452	8.03802	3.9489	191	Promoter	11	68829456	68849975	20520	1	68964	uc007jow.2	342	ENSMUSG00000020898	Ctc1	CTS telomere maintenance complex component 1
chr13	57757250	57757447	198	Ovary_peak_3203	39	.	5.26452	8.03802	3.9489	112	Intron	13	57522556	58009693	487138	2	20745	uc007qtc.2	252246	ENSMUSG00000056222	Spock1	sparc/osteonectin, cwcv and kazal-like domains proteoglycan 1
chr15	80905247	80905443	197	Ovary_peak_4384	39	.	5.26452	8.03802	3.9489	93	Intron	15	80846189	80875907	29719	2	223701	uc007wwe.1	-29340	ENSMUSG00000042292	Mrtfa	myocardin related transcription factor A
chr16	34993105	34993314	210	Ovary_peak_4695	39	.	5.26452	8.03802	3.9489	92	Promoter	16	34994950	35002520	7571	1	107589	uc007zbh.1	-1636	ENSMUSG00000022836	Mylk	myosin, light polypeptide kinase
chr17	12861772	12861969	198	Ovary_peak_5018	39	.	5.26452	8.03802	3.9489	104	Intron	17	12841741	12868704	26964	2	20517	uc008akx.1	6735	ENSMUSG00000023829	Slc22a1	solute carrier family 22 (organic cation transporter), member 1
chr17	87363948	87364171	224	Ovary_peak_5400	39	.	5.26452	8.03802	3.9489	53	Promoter	17	87362451	87399409	36959	1	104215	uc008dum.1	1497	ENSMUSG00000024143	Rhoq	ras homolog family member Q
chr18	60099074	60099302	229	Ovary_peak_5732	39	.	5.26452	8.03802	3.9489	72	Distal Intergenic	18	60371731	60407474	35744	1	240327	uc008ezy.2	-272429	ENSMUSG00000073555	Gm4951	predicted gene 4951
chr2	91167858	91168069	212	Ovary_peak_6651	39	.	5.26452	8.03802	3.9489	118	Intron	2	91105272	91117528	12257	1	77038	uc008kvr.2	62586	ENSMUSG00000027255	Arfgap2	ADP-ribosylation factor GTPase activating protein 2
chr3	143240652	143240861	210	Ovary_peak_7756	39	.	5.26452	8.03802	3.9489	153	Distal Intergenic	3	143851494	143865296	13803	2	16911	uc008rpm.1	624435	ENSMUSG00000028266	Lmo4	LIM domain only 4
chr4	87043399	87043607	209	Ovary_peak_8210	39	.	5.26452	8.03802	3.9489	106	Distal Intergenic	4	86718346	86876444	158099	2	76376	uc008tmm.1	-166955	ENSMUSG00000037996	Slc24a2	solute carrier family 24 (sodium/potassium/calcium exchanger), member 2
chr5	122784752	122784949	198	Ovary_peak_9148	39	.	5.26452	8.03802	3.9489	118	Intron	5	122773237	122804204	30968	2	231724	uc012eda.1	19255	ENSMUSG00000038569	Rad9b	RAD9 checkpoint clamp component B
chr5	133280756	133280978	223	Ovary_peak_9214	39	.	5.26452	8.03802	3.9489	196	Distal Intergenic	5	132525600	133018213	492614	2	319974	uc008zuy.1	-262543	ENSMUSG00000029673	Auts2	autism susceptibility candidate 2
chr6	112988428	112988642	215	Ovary_peak_9874	39	.	5.26452	8.03802	3.9489	2	Distal Intergenic	6	112996321	113010791	14471	1	14911	uc009dek.1	-7679	ENSMUSG00000030264	Thumpd3	THUMP domain containing 3
chr7	112325426	112325627	202	Ovary_peak_10546	39	.	5.26452	8.03802	3.9489	76	Distal Intergenic	7	112328875	112329825	951	2	258160	uc009ixr.1	4198	ENSMUSG00000047794	Olfr685	olfactory receptor 685
chr8	28463750	28463957	208	Ovary_peak_10902	39	.	5.26452	8.03802	3.9489	32	Distal Intergenic	8	28454866	28459660	4795	1	541463	uc009lir.1	8884	ENSMUSG00000071138	Tex24	testis expressed gene 24
chr9	17743235	17743460	226	Ovary_peak_11493	39	.	5.26452	8.03802	3.9489	44	Distal Intergenic	9	18096711	18118444	21734	1	66917	uc009ogm.1	-353251	ENSMUSG00000001774	Chordc1	cysteine and histidine-rich domain (CHORD)-containing, zinc-binding protein 1
chr9	84877634	84877854	221	Ovary_peak_11870	39	.	5.26452	8.03802	3.9489	208	Distal Intergenic	9	85214046	85220731	6686	2	212943	uc012gxn.1	342877	ENSMUSG00000032265	Tent5a	terminal nucleotidyltransferase 5A
chr17	39981483	39982774	1292	Ovary_peak_5171	39	.	2.68109	8.03445	3.9489	691	Promoter	17	39981081	39981190	110	1	751530	uc012ath.1	402	NA	NA	NA
chr11	116895561	116895766	206	Ovary_peak_2288	39	.	5.26172	8.02694	3.9489	8	Distal Intergenic	11	116938097	116940269	2173	1	76972	uc007mmx.2	-42331	ENSMUSG00000086859	Snhg20	small nucleolar RNA host gene 20
chr17	73619867	73620070	204	Ovary_peak_5327	39	.	5.26172	8.02694	3.9489	120	Distal Intergenic	17	73655804	73748636	92833	2	381122	uc008dnj.1	128566	ENSMUSG00000043705	Capn13	calpain 13
chr2	170877993	170878196	204	Ovary_peak_7087	39	.	5.25612	8.00493	3.9489	159	Distal Intergenic	2	170557307	170705275	147969	1	76829	uc012ckm.1	320686	ENSMUSG00000027560	Dok5	docking protein 5
chr5	66998107	66998336	230	Ovary_peak_8879	39	.	5.25612	8.00493	3.9489	127	Intron	5	66689964	67010056	320093	2	11787	uc008xox.2	11720	ENSMUSG00000029207	Apbb2	amyloid beta (A4) precursor protein-binding, family B, member 2
chr18	60930844	60931044	201	Ovary_peak_5736	39	.	5.25333	7.99399	3.94525	190	Distal Intergenic	18	60934250	60938200	3951	1	20044	uc008fay.2	-3206	ENSMUSG00000024608	Rps14	ribosomal protein S14
chr6	34179011	34179234	224	Ovary_peak_9461	39	.	5.25053	7.98311	3.93471	131	Distal Intergenic	6	34105879	34127054	21176	2	58246	uc009bgx.1	-51957	ENSMUSG00000018999	Slc35b4	solute carrier family 35, member B4
chr9	21838046	21838244	199	Ovary_peak_11508	39	.	5.24496	7.96147	3.91394	124	Intron	9	21822866	21840859	17994	2	15571	uc009onn.1	2615	ENSMUSG00000003410	Elavl3	ELAV like RNA binding protein 3
chr8	13662173	13662409	237	Ovary_peak_10835	39	.	5.24217	7.95073	3.90353	36	Intron	8	13567218	13677587	110370	2	19414	uc009kye.1	15178	ENSMUSG00000031453	Rasa3	RAS p21 protein activator 3
chr2	26035434	26035670	237	Ovary_peak_6317	38	.	5.71292	7.94033	3.89348	147	Distal Intergenic	2	26055732	26058386	2655	2	16871	uc008iug.1	22716	ENSMUSG00000026934	Lhx3	LIM homeobox protein 3
chr8	41501547	41501965	419	Ovary_peak_10957	38	.	5.71292	7.94033	3.89348	265	Distal Intergenic	8	41509169	41550493	41325	1	70546	uc009lmn.1	-7204	ENSMUSG00000039470	Zdhhc2	zinc finger, DHHC domain containing 2
chr6	84378429	84378964	536	Ovary_peak_9708	38	.	5.23939	7.94003	3.89348	475	Distal Intergenic	6	84521408	84538632	17225	2	232174	uc009coy.2	159668	ENSMUSG00000063415	Cyp26b1	cytochrome P450, family 26, subfamily b, polypeptide 1
chr1	135639675	135639877	203	Ovary_peak_678	38	.	5.23662	7.92937	3.88351	129	Intron	1	135600842	135650326	49485	2	381290	uc007cqv.2	10449	ENSMUSG00000026463	Atp2b4	ATPase, Ca++ transporting, plasma membrane 4
chr13	71118421	71118623	203	Ovary_peak_3261	38	.	5.23662	7.92937	3.88351	7	Distal Intergenic	13	70866686	70980688	114003	2	271127	uc011zbm.1	-137733	ENSMUSG00000049538	Adamts16	a disintegrin-like and metallopeptidase (reprolysin type) with thrombospondin type 1 motif, 16
chr13	74081083	74081326	244	Ovary_peak_3283	38	.	5.23662	7.92937	3.88351	174	Promoter	13	74081344	74098343	17000	1	105246	uc007rem.1	-18	ENSMUSG00000057649	Brd9	bromodomain containing 9
chr14	119555974	119556202	229	Ovary_peak_4003	38	.	5.23662	7.92937	3.88351	11	Intron	14	119537487	120269037	731551	1	50787	uc007uzn.2	18487	ENSMUSG00000053465	Hs6st3	heparan sulfate 6-O-sulfotransferase 3
chr15	7726574	7726776	203	Ovary_peak_4055	38	.	5.23662	7.92937	3.88351	146	Distal Intergenic	15	7761011	7787575	26565	1	14573	uc007vee.1	-34235	ENSMUSG00000022144	Gdnf	glial cell line derived neurotrophic factor
chr15	31730558	31730762	205	Ovary_peak_4157	38	.	5.23662	7.92937	3.88351	184	Distal Intergenic	15	31531871	31547290	15420	1	68073	uc007vkl.1	198687	ENSMUSG00000039065	Atpsckmt	ATP synthase C subunit lysine N-methyltransferase
chr16	8027995	8028192	198	Ovary_peak_4538	38	.	5.23662	7.92937	3.88351	154	Distal Intergenic	16	8409369	8425229	15861	2	74720	uc007yck.1	397037	ENSMUSG00000022715	Tmem114	transmembrane protein 114
chr18	84044588	84044820	233	Ovary_peak_5858	38	.	5.23662	7.92937	3.88351	98	Distal Intergenic	18	84181019	84255782	74764	2	110796	uc008ful.1	210962	ENSMUSG00000046982	Tshz1	teashirt zinc finger family member 1
chr19	37130387	37130587	201	Ovary_peak_6059	38	.	5.23662	7.92937	3.88351	81	Intron	19	37034675	37064443	29769	1	107182	uc008hhx.1	95712	ENSMUSG00000040565	Btaf1	B-TFIID TATA-box binding protein associated factor 1
chr2	148503439	148503664	226	Ovary_peak_6930	38	.	5.23662	7.92937	3.88351	70	Distal Intergenic	2	148506856	148518685	11830	1	74533	uc008mtg.2	-3192	ENSMUSG00000027439	Gzf1	GDNF-inducible zinc finger protein 1
chr2	169828110	169828324	215	Ovary_peak_7078	38	.	5.23662	7.92937	3.88351	78	Intron	2	169886740	169896171	9432	2	100043910	uc012ckk.1	67847	ENSMUSG00000097065	A630075F10Rik	RIKEN cDNA A630075F10 gene
chr4	124415254	124415467	214	Ovary_peak_8396	38	.	5.23662	7.92937	3.88351	64	Distal Intergenic	4	124419122	124478755	59634	1	16330	uc008uqy.1	-3655	ENSMUSG00000028894	Inpp5b	inositol polyphosphate-5-phosphatase B
chr5	120454764	120455056	293	Ovary_peak_9138	38	.	5.23662	7.92937	3.88351	126	Distal Intergenic	5	120566522	120648980	82459	1	74111	uc008zha.1	-111466	ENSMUSG00000029594	Rbm19	RNA binding motif protein 19
chr6	33546777	33546994	218	Ovary_peak_9457	38	.	5.23662	7.92937	3.88351	57	Intron	6	33199150	33922930	723781	1	20336	uc009bgt.1	347627	ENSMUSG00000029763	Exoc4	exocyst complex component 4
chr6	90078932	90079130	199	Ovary_peak_9749	38	.	5.23662	7.92937	3.88351	65	5' UTR	6	90072637	90080639	8003	1	22296	uc009cwv.1	6295	ENSMUSG00000062818	Vmn1r51	vomeronasal 1 receptor 51
chr7	63755567	63755788	222	Ovary_peak_10328	38	.	5.23662	7.92937	3.88351	125	Intron	7	63495141	63791887	296747	1	18431	uc012flk.1	260426	ENSMUSG00000030450	Oca2	oculocutaneous albinism II
chr9	27603442	27603652	211	Ovary_peak_11538	38	.	5.23662	7.92937	3.88351	112	Intron	9	27598854	28732633	1133780	1	330908	uc009oqr.1	4588	ENSMUSG00000062257	Opcml	opioid binding protein/cell adhesion molecule-like
chr9	109027487	109027687	201	Ovary_peak_12011	38	.	5.23662	7.92937	3.88351	92	Distal Intergenic	9	108997950	109022429	24480	1	235611	uc009rrz.2	29537	ENSMUSG00000053646	Plxnb1	plexin B1
chr9	114765012	114765244	233	Ovary_peak_12040	38	.	5.23384	7.91876	3.87836	26	Distal Intergenic	9	114750728	114753279	2552	2	70031	uc009ryh.1	-11733	ENSMUSG00000041012	Cmtm8	CKLF-like MARVEL transmembrane domain containing 8
chr12	12817033	12817372	340	Ovary_peak_2375	38	.	5.23107	7.9082	3.86827	145	Distal Intergenic	12	12942899	12947422	4524	2	18109	uc007nbf.1	130050	ENSMUSG00000037169	Mycn	v-myc avian myelocytomatosis viral related oncogene, neuroblastoma derived
chr12	77971518	77971788	271	Ovary_peak_2650	38	.	5.23107	7.9082	3.86827	125	Intron	12	77938454	78022399	83946	1	110606	uc007nyu.1	33064	ENSMUSG00000033373	Fntb	farnesyltransferase, CAAX box, beta
chr7	51208406	51208609	204	Ovary_peak_10262	38	.	5.23107	7.9082	3.86827	117	Promoter	7	51206042	51210308	4267	1	16624	uc009gob.1	2364	ENSMUSG00000063089	Klk1b8	kallikrein 1-related peptidase b8
chr8	3358138	3358342	205	Ovary_peak_10782	38	.	5.23107	7.9082	3.86827	127	Intron	8	3353415	3390299	36885	1	319493	uc012fyi.1	4723	NA	NA	NA
chr9	62690648	62690845	198	Ovary_peak_11749	38	.	5.23107	7.9082	3.86827	157	Promoter	9	62692377	62699809	7433	1	76524	uc012gut.1	-1532	ENSMUSG00000032245	Cln6	ceroid-lipofuscinosis, neuronal 6
chr19	55656942	55657138	197	Ovary_peak_6156	38	.	5.2283	7.89768	3.85809	167	Intron	19	55816300	55985039	168740	1	21416	uc008hya.2	-159162	ENSMUSG00000024985	Tcf7l2	transcription factor 7 like 2, T cell specific, HMG box
chr6	137348760	137348987	228	Ovary_peak_10024	38	.	5.2283	7.89768	3.85809	96	Intron	6	137359242	137413154	53913	1	19277	uc009emx.2	-10255	ENSMUSG00000030223	Ptpro	protein tyrosine phosphatase, receptor type, O
chr11	33851542	33851751	210	Ovary_peak_1812	38	.	5.22553	7.8872	3.84802	22	Intron	11	33863013	33873638	10626	1	16533	uc007iks.2	-11262	ENSMUSG00000020155	Kcnmb1	potassium large conductance calcium-activated channel, subfamily M, beta member 1
chr2	51955060	51955340	281	Ovary_peak_6461	38	.	5.67786	7.88273	3.84412	180	Intron	2	51945044	51963277	18234	1	51869	uc012bvj.1	10016	ENSMUSG00000036202	Rif1	replication timing regulatory factor 1
chr2	30770686	30770923	238	Ovary_peak_6347	38	.	5.22001	7.86638	3.82815	182	Distal Intergenic	2	30744991	30758817	13827	2	64292	uc008jcz.1	-11869	ENSMUSG00000050737	Ptges	prostaglandin E synthase
chr11	114382799	114383004	206	Ovary_peak_2276	38	.	5.21726	7.85604	3.81806	120	Distal Intergenic	11	114274719	114310174	35456	2	319819	uc007mfj.1	-72625	ENSMUSG00000062391	4932435O22Rik	RIKEN cDNA 4932435O22 gene
chr13	37731244	37731593	350	Ovary_peak_3075	38	.	5.2145	7.84573	3.80837	184	Distal Intergenic	13	37917907	38027403	109497	1	68750	uc007qcw.2	-186314	ENSMUSG00000039087	Rreb1	ras responsive element binding protein 1
chr14	79816690	79816998	309	Ovary_peak_3851	38	.	5.2145	7.84573	3.80837	142	Intron	14	79826318	79830845	4528	1	211255	uc007usy.1	-9320	ENSMUSG00000043881	Kbtbd7	kelch repeat and BTB (POZ) domain containing 7
chr17	50874941	50875143	203	Ovary_peak_5225	37	.	5.21175	7.83547	3.79843	33	3' UTR	17	50648872	50827819	178948	1	224860	uc012avf.1	226069	ENSMUSG00000038910	Plcl2	phospholipase C-like 2
chr1	52175812	52176027	216	Ovary_peak_251	37	.	5.209	7.82526	3.78844	34	Promoter	1	52176282	52194696	18415	1	20846	uc007axy.1	-255	ENSMUSG00000026104	Stat1	signal transducer and activator of transcription 1
chr1	129235453	129235669	217	Ovary_peak_637	37	.	5.209	7.82526	3.78844	210	Intron	1	129203214	129379549	176336	1	107895	uc007cks.1	32239	ENSMUSG00000036155	Mgat5	mannoside acetylglucosaminyltransferase 5
chr16	24872553	24872766	214	Ovary_peak_4623	37	.	5.209	7.82526	3.78844	155	Intron	16	24973814	24992664	18851	1	210126	uc007yuj.2	-101048	ENSMUSG00000033306	Lpp	LIM domain containing preferred translocation partner in lipoma
chr17	19746374	19746581	208	Ovary_peak_5051	37	.	5.209	7.82526	3.78844	84	Intron	17	19714195	19749281	35087	1	627576	uc009vbf.1	32179	ENSMUSG00000094892	Vmn2r101	vomeronasal 2, receptor 101
chr17	28059462	28059666	205	Ovary_peak_5096	37	.	5.209	7.82526	3.78844	148	Intron	17	28046285	28199581	153297	1	224650	uc008bpx.1	13177	ENSMUSG00000024219	Anks1	ankyrin repeat and SAM domain containing 1
chr17	78789527	78789727	201	Ovary_peak_5349	37	.	5.209	7.82526	3.78844	67	Intron	17	78777225	78817443	40219	2	225020	uc008dov.1	27716	ENSMUSG00000056121	Fez2	fasciculation and elongation protein zeta 2 (zygin II)
chr5	122537794	122538008	215	Ovary_peak_9146	37	.	5.209	7.82526	3.78844	180	Distal Intergenic	5	122550989	122556863	5875	1	17906	uc008zkp.1	-12981	ENSMUSG00000013936	Myl2	myosin, light polypeptide 2, regulatory, cardiac, slow
chr6	142664015	142664245	231	Ovary_peak_10045	37	.	5.209	7.82526	3.78844	165	Distal Intergenic	6	142640507	142650794	10288	2	20928	uc009epr.1	-13221	ENSMUSG00000030249	Abcc9	ATP-binding cassette, sub-family C (CFTR/MRP), member 9
chr14	60494473	60494671	199	Ovary_peak_3738	37	.	5.20626	7.81508	3.78253	103	Intron	14	60266578	60303878	37301	2	50769	uc007ues.1	-190595	ENSMUSG00000021983	Atp8a2	ATPase, aminophospholipid transporter-like, class I, type 8A, member 2
chr16	91363740	91363964	225	Ovary_peak_4930	37	.	5.20626	7.81508	3.78253	66	Distal Intergenic	16	91373028	91394288	21261	1	15976	uc007zxg.2	-9064	ENSMUSG00000022971	Ifnar2	interferon (alpha and beta) receptor 2
chr3	27516103	27516309	207	Ovary_peak_7229	37	.	5.20626	7.81508	3.78253	16	Intron	3	27483822	27483917	96	2	100526525	uc012coa.1	-32186	ENSMUSG00000092695	Mir3092	microRNA 3092
chr5	145665514	145665723	210	Ovary_peak_9291	37	.	5.20626	7.81508	3.78253	112	Intron	5	145637364	145726699	89336	2	75788	uc009alv.1	60976	ENSMUSG00000038780	Smurf1	SMAD specific E3 ubiquitin protein ligase 1
chr4	136409336	136409566	231	Ovary_peak_8472	37	.	5.20077	7.79485	3.76329	98	Distal Intergenic	4	136325307	136391850	66544	2	13844	uc008vio.1	-17486	ENSMUSG00000028664	Ephb2	Eph receptor B2
chr5	45891843	45892051	209	Ovary_peak_8793	37	.	5.20077	7.79485	3.76329	182	Intron	5	45884613	45903930	19318	1	66988	uc008xiy.2	7230	ENSMUSG00000039682	Lap3	leucine aminopeptidase 3
chr1	13452897	13453107	211	Ovary_peak_65	37	.	5.19942	7.78987	3.75878	80	Distal Intergenic	1	13174687	13364164	189478	2	17978	uc007air.1	-88733	ENSMUSG00000005886	Ncoa2	nuclear receptor coactivator 2
chr1	28056254	28056475	222	Ovary_peak_135	37	.	5.19942	7.78987	3.75878	94	Distal Intergenic	1	28832967	28837097	4131	2	210962	uc007anb.1	780622	ENSMUSG00000048411	Gm597	predicted gene 597
chr1	72367615	72367819	205	Ovary_peak_355	37	.	5.19942	7.78987	3.75878	63	Intron	1	72353995	72441527	87533	1	22596	uc007bkl.2	13620	ENSMUSG00000026187	Xrcc5	X-ray repair complementing defective repair in Chinese hamster cells 5
chr1	127098540	127098757	218	Ovary_peak_628	37	.	5.19942	7.78987	3.75878	79	Distal Intergenic	1	127289483	127332067	42585	2	74117	uc007cke.1	233310	ENSMUSG00000026341	Actr3	ARP3 actin-related protein 3
chr1	166582960	166583173	214	Ovary_peak_854	37	.	5.19942	7.78987	3.75878	30	Distal Intergenic	1	166726863	166754397	27535	1	56429	uc007diq.1	-143690	ENSMUSG00000026574	Dpt	dermatopontin
chr1	169090228	169090432	205	Ovary_peak_873	37	.	5.19942	7.78987	3.75878	104	Distal Intergenic	1	169156217	169215258	59042	2	80914	uc007dku.1	124826	ENSMUSG00000026558	Uck2	uridine-cytidine kinase 2
chr1	178271387	178271620	234	Ovary_peak_929	37	.	5.19942	7.78987	3.75878	98	Distal Intergenic	1	177892437	178205443	313007	2	319455	uc007dtx.1	-65944	ENSMUSG00000055214	Pld5	phospholipase D family, member 5
chr1	184369900	184370096	197	Ovary_peak_971	37	.	5.19942	7.78987	3.75878	38	Promoter	1	184372207	184392567	20361	1	209456	uc007dyd.1	-2111	ENSMUSG00000026510	Trp53bp2	transformation related protein 53 binding protein 2
chr1	186891250	186891449	200	Ovary_peak_982	37	.	5.19942	7.78987	3.75878	189	Distal Intergenic	1	186720303	186823428	103126	2	226778	uc011wxy.1	-67822	ENSMUSG00000026620	Mark1	MAP/microtubule affinity regulating kinase 1
chr10	46576178	46576376	199	Ovary_peak_1250	37	.	5.19942	7.78987	3.75878	79	Distal Intergenic	10	45392345	45432151	39807	1	209462	uc007faf.2	1183833	ENSMUSG00000038822	Hace1	HECT domain and ankyrin repeat containing, E3 ubiquitin protein ligase 1
chr10	124072411	124072621	211	Ovary_peak_1624	37	.	5.19942	7.78987	3.75878	102	Distal Intergenic	10	123906130	123961544	55415	1	75030	uc011xpg.1	166281	ENSMUSG00000112364	4930503E24Rik	eukaryotic translation initiation factor 3, subunit I pseudogene
chr10	127724242	127724439	198	Ovary_peak_1654	37	.	5.19942	7.78987	3.75878	149	Intron	10	127720289	127729905	9617	1	20847	uc007hmb.1	3953	ENSMUSG00000040033	Stat2	signal transducer and activator of transcription 2
chr11	66087935	66088135	201	Ovary_peak_1970	37	.	5.19942	7.78987	3.75878	116	Intron	11	65972254	65982053	9800	2	237806	uc007jlj.1	-105882	ENSMUSG00000056752	Dnah9	dynein, axonemal, heavy chain 9
chr11	85166145	85166540	396	Ovary_peak_2094	37	.	5.19942	7.78987	3.75878	105	Promoter	11	85166666	85324493	157828	1	192197	uc007krn.2	-126	ENSMUSG00000059439	Bcas3	breast carcinoma amplified sequence 3
chr11	97163545	97163767	223	Ovary_peak_2163	37	.	5.19942	7.78987	3.75878	149	Distal Intergenic	11	97177030	97191234	14205	1	67036	uc007ldx.2	-13263	ENSMUSG00000018882	Mrpl45	mitochondrial ribosomal protein L45
chr12	17880795	17881031	237	Ovary_peak_2403	37	.	5.19942	7.78987	3.75878	73	Distal Intergenic	12	17792953	17798732	5780	1	53602	uc007ncy.1	87842	ENSMUSG00000071379	Hpcal1	hippocalcin-like 1
chr12	46165378	46165579	202	Ovary_peak_2511	37	.	5.19942	7.78987	3.75878	176	Intron	12	45953473	46175470	221998	2	217517	uc007nmc.1	9891	ENSMUSG00000046314	Stxbp6	syntaxin binding protein 6 (amisyn)
chr12	50877804	50878007	204	Ovary_peak_2528	37	.	5.19942	7.78987	3.75878	51	Distal Intergenic	12	50491646	50508333	16688	1	67293	uc007nmi.2	386158	ENSMUSG00000104861	3110039M20Rik	RIKEN cDNA 3110039M20 gene
chr12	74983440	74983645	206	Ovary_peak_2637	37	.	5.19942	7.78987	3.75878	35	Distal Intergenic	12	75002362	75048517	46156	1	15251	uc007nwo.2	-18717	ENSMUSG00000021109	Hif1a	hypoxia inducible factor 1, alpha subunit
chr12	88603657	88603866	210	Ovary_peak_2730	37	.	5.19942	7.78987	3.75878	47	Promoter	12	88579825	88605194	25370	2	104799	uc007oip.2	1328	ENSMUSG00000021038	Vipas39	VPS33B interacting protein, apical-basolateral polarity regulator, spe-39 homolog
chr13	41438977	41439190	214	Ovary_peak_3099	37	.	5.19942	7.78987	3.75878	195	Intron	13	41405285	41454370	49086	2	18003	uc007qfd.2	15180	ENSMUSG00000021365	Nedd9	neural precursor cell expressed, developmentally down-regulated gene 9
chr13	51114573	51114774	202	Ovary_peak_3151	37	.	5.19942	7.78987	3.75878	190	Distal Intergenic	13	51193107	51196096	2990	2	77428	uc007qlx.2	81322	NA	9430083A17Rik	RIKEN cDNA 9430083A17 gene
chr13	56202408	56202739	332	Ovary_peak_3192	37	.	5.19942	7.78987	3.75878	171	3' UTR	13	56174983	56236911	61929	2	26914	uc007qsf.2	34172	ENSMUSG00000015937	Macroh2a1	macroH2A.1 histone
chr13	93363211	93363425	215	Ovary_peak_3356	37	.	5.19942	7.78987	3.75878	85	Distal Intergenic	13	93344587	93346187	1601	2	79401	uc007rkr.2	-17024	ENSMUSG00000046957	Spz1	spermatogenic leucine zipper 1
chr14	13022707	13022909	203	Ovary_peak_3516	37	.	5.19942	7.78987	3.75878	142	Promoter	14	13022457	13074553	52097	1	19270	uc007sfn.2	250	ENSMUSG00000021745	Ptprg	protein tyrosine phosphatase, receptor type, G
chr14	80122773	80122973	201	Ovary_peak_3854	37	.	5.19942	7.78987	3.75878	38	Distal Intergenic	14	80138238	80138335	98	1	791080	uc011zoz.1	-15265	ENSMUSG00000076453	Mir759	microRNA 759
chr14	106442796	106443002	207	Ovary_peak_3950	37	.	5.19942	7.78987	3.75878	44	Distal Intergenic	14	106505415	106508497	3083	1	212085	uc007uxz.1	-62413	ENSMUSG00000022113	Trim52	tripartite motif-containing 52
chr15	21597538	21597761	224	Ovary_peak_4114	37	.	5.19942	7.78987	3.75878	138	Distal Intergenic	15	21041207	21519288	478082	1	215654	uc007vip.1	556331	ENSMUSG00000040452	Cdh12	cadherin 12
chr15	80277642	80277905	264	Ovary_peak_4381	37	.	5.19942	7.78987	3.75878	159	Distal Intergenic	15	80282670	80390900	108231	2	383075	uc011zwh.1	112995	ENSMUSG00000050439	Enthd1	ENTH domain containing 1
chr15	96664847	96665066	220	Ovary_peak_4460	37	.	5.19942	7.78987	3.75878	116	Distal Intergenic	15	96528286	96530129	1844	2	67760	uc007xkn.1	-134718	ENSMUSG00000022462	Slc38a2	solute carrier family 38, member 2
chr16	31993899	31994146	248	Ovary_peak_4671	37	.	5.19942	7.78987	3.75878	57	Intron	16	31975930	31990551	14622	2	320213	uc007yyb.1	-3348	ENSMUSG00000022772	Senp5	SUMO/sentrin specific peptidase 5
chr16	37730065	37730289	225	Ovary_peak_4723	37	.	5.19942	7.78987	3.75878	11	Distal Intergenic	16	37777141	37836602	59462	1	14314	uc007zej.1	-46852	ENSMUSG00000022816	Fstl1	follistatin-like 1
chr16	41344679	41344881	203	Ovary_peak_4740	37	.	5.19942	7.78987	3.75878	57	Intron	16	41533455	42146326	612872	1	268890	uc007zfs.1	-188574	ENSMUSG00000061080	Lsamp	limbic system-associated membrane protein
chr16	65343967	65344170	204	Ovary_peak_4837	37	.	5.19942	7.78987	3.75878	81	Distal Intergenic	16	65520964	65525878	4915	1	18736	uc007zqh.1	-176794	ENSMUSG00000004842	Pou1f1	POU domain, class 1, transcription factor 1
chr16	81109672	81109908	237	Ovary_peak_4890	37	.	5.19942	7.78987	3.75878	17	Distal Intergenic	16	81200942	81598050	397109	1	17968	uc007zta.2	-91034	ENSMUSG00000022762	Ncam2	neural cell adhesion molecule 2
chr17	23908577	23908796	220	Ovary_peak_5068	37	.	5.19942	7.78987	3.75878	117	Promoter	17	23892390	23908558	16169	2	224613	uc008atj.2	-19	ENSMUSG00000040097	Flywch1	FLYWCH-type zinc finger 1
chr17	73575374	73575578	205	Ovary_peak_5325	37	.	5.19942	7.78987	3.75878	87	Intron	17	73457325	73592706	135382	1	225010	uc012axa.1	118049	ENSMUSG00000054469	Lclat1	lysocardiolipin acyltransferase 1
chr17	84667832	84668108	277	Ovary_peak_5382	37	.	5.19942	7.78987	3.75878	91	Intron	17	84589396	84672239	82844	2	240174	uc008dsr.2	4131	ENSMUSG00000024251	Thada	thyroid adenoma associated
chr18	4424384	4424597	214	Ovary_peak_5434	37	.	5.19942	7.78987	3.75878	52	Distal Intergenic	18	4375590	4397328	21739	1	67440	uc008dyk.1	48794	ENSMUSG00000024234	Mtpap	mitochondrial poly(A) polymerase
chr18	5344978	5345196	219	Ovary_peak_5446	37	.	5.19942	7.78987	3.75878	191	Distal Intergenic	18	5210029	5334437	124409	2	240186	uc008dyt.2	-10541	ENSMUSG00000050945	Zfp438	zinc finger protein 438
chr18	22011917	22012115	199	Ovary_peak_5522	37	.	5.19942	7.78987	3.75878	107	Intron	18	21708878	21810869	101992	2	225266	uc008efi.1	-201048	ENSMUSG00000042514	Klhl14	kelch-like 14
chr18	36066727	36066928	202	Ovary_peak_5593	37	.	5.19942	7.78987	3.75878	54	Distal Intergenic	18	36014345	36021342	6998	1	67393	uc008emy.1	52382	ENSMUSG00000046668	Cxxc5	CXXC finger 5
chr18	60682838	60683042	205	Ovary_peak_5734	37	.	5.19942	7.78987	3.75878	146	Distal Intergenic	18	60685875	60687626	1752	1	67665	uc008fah.1	-2833	ENSMUSG00000024603	Dctn4	dynactin 4
chr18	78957862	78958087	226	Ovary_peak_5835	37	.	5.19942	7.78987	3.75878	209	Intron	18	78379980	78793689	413710	2	27411	uc008fsh.2	-164173	ENSMUSG00000024552	Slc14a2	solute carrier family 14 (urea transporter), member 2
chr19	24309860	24310057	198	Ovary_peak_5985	37	.	5.19942	7.78987	3.75878	173	Distal Intergenic	19	24168992	24299516	130525	2	21873	uc008ham.2	-10344	ENSMUSG00000024812	Tjp2	tight junction protein 2
chr2	51879063	51879276	214	Ovary_peak_6459	37	.	5.19942	7.78987	3.75878	128	Distal Intergenic	2	51893633	51912201	18569	1	21930	uc008jqp.1	-14357	ENSMUSG00000053475	Tnfaip6	tumor necrosis factor alpha induced protein 6
chr2	60384116	60384474	359	Ovary_peak_6499	37	.	5.19942	7.78987	3.75878	165	Intron	2	60257096	60391318	134223	2	18779	uc008jug.1	6844	ENSMUSG00000054580	Pla2r1	phospholipase A2 receptor 1
chr2	106183975	106184209	235	Ovary_peak_6716	37	.	5.19942	7.78987	3.75878	94	Distal Intergenic	2	105806865	105843706	36842	2	99349	uc008llg.2	-340269	ENSMUSG00000027166	Dnajc24	DnaJ heat shock protein family (Hsp40) member C24
chr2	106568332	106568537	206	Ovary_peak_6717	37	.	5.19942	7.78987	3.75878	106	Intron	2	106535758	106708517	172760	1	77015	uc008llo.2	32574	ENSMUSG00000016386	Mpped2	metallophosphoesterase domain containing 2
chr2	125427214	125427429	216	Ovary_peak_6804	37	.	5.19942	7.78987	3.75878	147	Intron	2	125388824	125450849	62026	2	99100	uc008mcs.1	23420	ENSMUSG00000068394	Cep152	centrosomal protein 152
chr2	131654056	131654252	197	Ovary_peak_6845	37	.	5.19942	7.78987	3.75878	96	Intron	2	131645742	131673392	27651	2	414081	uc008mlw.2	19140	ENSMUSG00000086822	5330413P13Rik	RIKEN cDNA 5330413P13 gene
chr3	18839866	18840072	207	Ovary_peak_7187	37	.	5.19942	7.78987	3.75878	35	Distal Intergenic	3	19032144	19063065	30922	2	74252	uc008oro.1	222993	ENSMUSG00000027599	Armc1	armadillo repeat containing 1
chr3	28998541	28998760	220	Ovary_peak_7241	37	.	5.19942	7.78987	3.75878	105	Intron	3	28981499	29589978	608480	1	75740	uc008ouk.2	17042	ENSMUSG00000063600	Egfem1	EGF-like and EMI domain containing 1
chr3	55314262	55314468	207	Ovary_peak_7378	37	.	5.19942	7.78987	3.75878	80	Intron	3	55320300	55342990	22691	1	13175	uc008pgs.2	-5832	ENSMUSG00000027797	Dclk1	doublecortin-like kinase 1
chr3	58450460	58450657	198	Ovary_peak_7394	37	.	5.19942	7.78987	3.75878	128	Distal Intergenic	3	58455964	58457963	2000	1	666680	uc012cpw.1	-5307	NA	Gm8234	spermine synthase pseudogene
chr3	58692361	58692572	212	Ovary_peak_7395	37	.	5.19942	7.78987	3.75878	90	Distal Intergenic	3	58649137	58689134	39998	2	229320	uc008pif.1	-3227	ENSMUSG00000043850	Clrn1	clarin 1
chr3	75693465	75693694	230	Ovary_peak_7459	37	.	5.19942	7.78987	3.75878	174	Intron	3	75680306	75760753	80448	2	73124	uc008pnf.1	67059	ENSMUSG00000034109	Golim4	golgi integral membrane protein 4
chr3	127524264	127524478	215	Ovary_peak_7684	37	.	5.19942	7.78987	3.75878	85	Intron	3	127510183	127540410	30228	2	211556	uc008rhp.1	15932	ENSMUSG00000074238	Ap1ar	adaptor-related protein complex 1 associated regulatory protein
chr3	129083434	129083667	234	Ovary_peak_7690	37	.	5.19942	7.78987	3.75878	176	Distal Intergenic	3	129001512	129035667	34156	2	13809	uc008rhz.1	-47767	ENSMUSG00000028024	Enpep	glutamyl aminopeptidase
chr4	9798335	9798539	205	Ovary_peak_7873	37	.	5.19942	7.78987	3.75878	62	Distal Intergenic	4	9771519	9789492	17974	1	242316	uc008ryt.1	26816	ENSMUSG00000051279	Gdf6	growth differentiation factor 6
chr4	119384400	119384596	197	Ovary_peak_8367	37	.	5.19942	7.78987	3.75878	142	Distal Intergenic	4	119406389	119487395	81007	1	16656	uc012dkh.1	-21793	ENSMUSG00000028634	Hivep3	human immunodeficiency virus type I enhancer binding protein 3
chr4	136159645	136159844	200	Ovary_peak_8471	37	.	5.19942	7.78987	3.75878	196	Promoter	4	136106448	136158638	52191	2	99982	uc008vig.2	-1007	ENSMUSG00000036940	Kdm1a	lysine (K)-specific demethylase 1A
chr4	142873815	142874030	216	Ovary_peak_8510	37	.	5.19942	7.78987	3.75878	95	Intron	4	142857325	142889410	32086	2	14726	uc008vqa.1	15380	ENSMUSG00000028583	Pdpn	podoplanin
chr5	21173255	21173594	340	Ovary_peak_8660	37	.	5.19942	7.78987	3.75878	195	Intron	5	21151802	21168426	16625	1	67211	uc008wou.1	21453	ENSMUSG00000038525	Armc10	armadillo repeat containing 10
chr5	77975010	77975212	203	Ovary_peak_8926	37	.	5.19942	7.78987	3.75878	78	Distal Intergenic	5	77940220	77940773	554	2	231332	uc008xwh.1	-34237	NA	Pea15b	phosphoprotein enriched in astrocytes 15B
chr5	92626293	92626518	226	Ovary_peak_8971	37	.	5.19942	7.78987	3.75878	48	Intron	5	92623038	92630376	7339	1	56041	uc012dym.1	3255	ENSMUSG00000029407	Uso1	USO1 vesicle docking factor
chr6	36267061	36267266	206	Ovary_peak_9467	37	.	5.19942	7.78987	3.75878	141	Intron	6	36159620	36337956	178337	2	319472	uc009biu.1	70690	ENSMUSG00000073154	9330158H04Rik	RIKEN cDNA 9330158H04 gene
chr6	81582277	81582489	213	Ovary_peak_9694	37	.	5.19942	7.78987	3.75878	164	Distal Intergenic	6	81846593	81846670	78	2	723871	uc012enr.1	264181	ENSMUSG00000106253	Mir468	microRNA 468
chr6	114205567	114205772	206	Ovary_peak_9886	37	.	5.19942	7.78987	3.75878	27	Distal Intergenic	6	114232629	114257112	24484	1	232333	uc009dht.2	-26857	ENSMUSG00000030310	Slc6a1	solute carrier family 6 (neurotransmitter transporter, GABA), member 1
chr7	25659637	25659836	200	Ovary_peak_10167	37	.	5.19942	7.78987	3.75878	146	Intron	7	25655076	25662670	7595	1	71241	uc009fqp.2	4561	ENSMUSG00000011349	Dmrtc2	doublesex and mab-3 related transcription factor like family C2
chr7	57684690	57684892	203	Ovary_peak_10302	37	.	5.19942	7.78987	3.75878	101	Intron	7	57854560	57855898	1339	1	243996	uc009hca.1	-169668	ENSMUSG00000084234	4933405O20Rik	RIKEN cDNA 4933405O20 gene
chr7	107552951	107553168	218	Ovary_peak_10525	37	.	5.19942	7.78987	3.75878	194	Intron	7	107544265	107602950	58686	1	277939	uc009imy.1	8686	ENSMUSG00000047248	C2cd3	C2 calcium-dependent domain containing 3
chr7	118135775	118135997	223	Ovary_peak_10563	37	.	5.19942	7.78987	3.75878	156	Distal Intergenic	7	118066975	118125609	58635	2	17540	uc009jfv.1	-10166	ENSMUSG00000005611	Mrvi1	MRV integration site 1
chr7	120556842	120557053	212	Ovary_peak_10581	37	.	5.19942	7.78987	3.75878	62	Distal Intergenic	7	120529090	120532087	2998	2	19226	uc009jhm.1	-24755	ENSMUSG00000059077	Pth	parathyroid hormone
chr7	130241368	130241590	223	Ovary_peak_10641	37	.	5.19942	7.78987	3.75878	129	Distal Intergenic	7	130267399	130321247	53849	1	233833	uc009jpb.1	-25809	ENSMUSG00000052707	Tnrc6a	trinucleotide repeat containing 6a
chr7	149823734	149823934	201	Ovary_peak_10763	37	.	5.19942	7.78987	3.75878	103	Distal Intergenic	7	149840829	149840901	73	2	723874	uc012fxq.1	16967	ENSMUSG00000070140	Mir483	microRNA 483
chr8	74742440	74742652	213	Ovary_peak_11088	37	.	5.19942	7.78987	3.75878	92	Promoter	8	74743629	74747674	4046	1	67922	uc009mfn.1	-977	ENSMUSG00000003039	Fam32a	family with sequence similarity 32, member A
chr8	97926604	97926823	220	Ovary_peak_11217	37	.	5.19942	7.78987	3.75878	96	Distal Intergenic	8	97944150	97958769	14620	2	14894	uc009myi.2	31946	ENSMUSG00000031796	Cfap20	cilia and flagella associated protein 20
chr8	130203182	130203380	199	Ovary_peak_11402	37	.	5.19942	7.78987	3.75878	98	Distal Intergenic	8	129929275	129957044	27770	1	93742	uc009nzn.1	273907	ENSMUSG00000025812	Pard3	par-3 family cell polarity regulator
chr9	68000689	68000898	210	Ovary_peak_11785	37	.	5.19942	7.78987	3.75878	138	Distal Intergenic	9	67823589	67843441	19853	1	320528	uc009qmv.1	177100	ENSMUSG00000035284	Vps13c	vacuolar protein sorting 13C
chr9	73167763	73167987	225	Ovary_peak_11820	37	.	5.19942	7.78987	3.75878	151	Distal Intergenic	9	72961276	72971140	9865	1	225215	uc009qra.1	206487	ENSMUSG00000032215	Rsl24d1	ribosomal L24 domain containing 1
chrX	3913974	3914185	212	Ovary_peak_12103	37	.	5.19942	7.78987	3.75878	101	Distal Intergenic	20	3907011	3908970	1960	1	627264	uc009sko.1	6963	ENSMUSG00000094307	Btbd35f28	BTB domain containing 35, family member 28
chrX	69218061	69218280	220	Ovary_peak_12316	37	.	5.19942	7.78987	3.75878	179	Promoter	20	69218325	69234385	16061	1	77905	uc009tkj.1	-45	ENSMUSG00000053593	Fate1	fetal and adult testis expressed 1
chrX	109606335	109606555	221	Ovary_peak_12473	37	.	5.19942	7.78987	3.75878	71	Promoter	20	109608883	109671952	63070	1	67715	uc009udj.1	-2328	ENSMUSG00000025528	2010106E10Rik	RIKEN cDNA 2010106E10 gene
chrX	139267810	139268097	288	Ovary_peak_12553	37	.	5.19942	7.78987	3.75878	155	Intron	20	139285691	139288782	3092	2	56068	uc009umb.1	20685	ENSMUSG00000042225	Ammecr1	Alport syndrome, mental retardation, midface hypoplasia and elliptocytosis chromosomal region gene 1
chrX	139465285	139465497	213	Ovary_peak_12555	37	.	5.19942	7.78987	3.75878	66	Distal Intergenic	20	139288017	139401271	113255	2	56068	uc009umc.1	-64014	ENSMUSG00000042225	Ammecr1	Alport syndrome, mental retardation, midface hypoplasia and elliptocytosis chromosomal region gene 1
chr4	134114274	134114496	223	Ovary_peak_8455	37	.	5.19804	7.78479	3.75878	141	Distal Intergenic	4	134093807	134108081	14275	2	74777	uc008vfk.1	-6193	ENSMUSG00000050989	Selenon	selenoprotein N
chr7	25747717	25747914	198	Ovary_peak_10169	37	.	5.1953	7.77478	3.75878	86	Distal Intergenic	7	25754769	25757431	2663	2	14470	uc009frc.1	9517	ENSMUSG00000003380	Rabac1	Rab acceptor 1 (prenylated)
chr5	28406500	28406927	428	Ovary_peak_8691	37	.	5.19257	7.76481	3.75878	93	Distal Intergenic	5	28397952	28405202	7251	1	231070	uc012dtq.1	8548	ENSMUSG00000045294	Insig1	insulin induced gene 1
chr4	32983128	32983336	209	Ovary_peak_7963	37	.	5.18712	7.74498	3.75085	150	Intron	4	32891010	33010480	119471	2	140577	uc008sfh.1	27144	ENSMUSG00000040183	Ankrd6	ankyrin repeat domain 6
chr1	174240176	174240608	433	Ovary_peak_912	37	.	5.1844	7.73513	3.74167	162	Promoter	1	174242538	174249966	7429	1	140559	uc007dqe.1	-1930	ENSMUSG00000038034	Igsf8	immunoglobulin superfamily, member 8
chr17	35801986	35802198	213	Ovary_peak_5145	37	.	5.1844	7.73513	3.74167	114	Promoter	17	35792580	35803208	10629	2	68915	uc008cie.2	1010	ENSMUSG00000038838	Vars2	valyl-tRNA synthetase 2, mitochondrial
chr1	90725154	90725554	401	Ovary_peak_454	37	.	5.18168	7.72531	3.73237	209	Distal Intergenic	1	90594801	90598766	3966	2	320982	uc007byt.1	-126388	ENSMUSG00000049866	Arl4c	ADP-ribosylation factor-like 4C
chr1	146837070	146837277	208	Ovary_peak_742	37	.	5.18168	7.72531	3.73237	120	Distal Intergenic	1	146599971	146622551	22581	2	64214	uc007cxl.1	-214519	ENSMUSG00000026357	Rgs18	regulator of G-protein signaling 18
chr11	115143777	115144015	239	Ovary_peak_2280	37	.	5.18168	7.72531	3.73237	140	Downstream	11	115129339	115138283	8945	2	14149	uc007mgy.1	-5494	ENSMUSG00000018861	Fdxr	ferredoxin reductase
chr14	121571220	121571419	200	Ovary_peak_4016	37	.	5.18168	7.72531	3.73237	169	Intron	14	121646893	121650719	3827	1	223254	uc007vab.1	-75474	ENSMUSG00000025555	Farp1	FERM, RhoGEF (Arhgef) and pleckstrin domain protein 1 (chondrocyte-derived)
chr15	36805858	36806062	205	Ovary_peak_4179	37	.	5.18168	7.72531	3.73237	18	Distal Intergenic	15	36700017	36724293	24277	2	22631	uc007vna.2	-81565	ENSMUSG00000022285	Ywhaz	tyrosine 3-monooxygenase/tryptophan 5-monooxygenase activation protein, zeta polypeptide
chr15	61987458	61987657	200	Ovary_peak_4289	37	.	5.18168	7.72531	3.73237	84	Intron	15	61938703	62073852	135150	1	19296	uc007vyo.1	48755	ENSMUSG00000097039	Pvt1	Pvt1 oncogene
chr15	75472092	75472435	344	Ovary_peak_4349	37	.	5.18168	7.72531	3.73237	175	Distal Intergenic	15	75447115	75455725	8611	1	22701	uc007wgy.1	24977	ENSMUSG00000047003	Zfp41	zinc finger protein 41
chr15	88904344	88904557	214	Ovary_peak_4430	37	.	5.18168	7.72531	3.73237	125	Promoter	15	88906494	88917505	11012	1	67976	uc007xfc.1	-1937	ENSMUSG00000015363	Trabd	TraB domain containing
chr2	155332510	155332719	210	Ovary_peak_6967	37	.	5.18168	7.72531	3.73237	177	Intron	2	155316116	155340582	24467	2	207182	uc012chc.1	7863	ENSMUSG00000027603	Ggt7	gamma-glutamyltransferase 7
chr2	164275231	164275477	247	Ovary_peak_7031	37	.	5.18168	7.72531	3.73237	64	Distal Intergenic	2	164249747	164268688	18942	2	20971	uc008nuq.1	-6543	ENSMUSG00000017009	Sdc4	syndecan 4
chr4	32430775	32430977	203	Ovary_peak_7961	37	.	5.18168	7.72531	3.73237	130	Intron	4	32504410	32673083	168674	1	12014	uc012dbg.1	-73433	ENSMUSG00000040270	Bach2	BTB and CNC homology, basic leucine zipper transcription factor 2
chr4	51906628	51906836	209	Ovary_peak_8054	37	.	5.18168	7.72531	3.73237	167	Distal Intergenic	4	52452121	52461727	9607	1	14211	uc008swj.1	-545285	ENSMUSG00000028312	Smc2	structural maintenance of chromosomes 2
chr4	150272935	150273137	203	Ovary_peak_8548	37	.	5.18168	7.72531	3.73237	56	Intron	4	150271242	150282532	11291	2	57320	uc012dpw.1	9395	ENSMUSG00000028964	Park7	Parkinson disease (autosomal recessive, early onset) 7
chr5	54042876	54043083	208	Ovary_peak_8826	37	.	5.18168	7.72531	3.73237	203	Intron	5	54029871	54033306	3436	1	19664	uc008xll.1	13005	ENSMUSG00000039191	Rbpj	recombination signal binding protein for immunoglobulin kappa J region
chr6	137835210	137835409	200	Ovary_peak_10029	37	.	5.18168	7.72531	3.73237	93	Distal Intergenic	6	137703098	137786393	83296	1	232449	uc009enh.1	132112	ENSMUSG00000030225	Dera	deoxyribose-phosphate aldolase (putative)
chr8	113954229	113954435	207	Ovary_peak_11302	37	.	5.18168	7.72531	3.73237	49	Distal Intergenic	8	113871370	113917721	46352	2	338521	uc009nmg.2	-36508	ENSMUSG00000033579	Fa2h	fatty acid 2-hydroxylase
chr9	110719454	110719673	220	Ovary_peak_12021	37	.	5.18168	7.72531	3.73237	180	Exon	9	110716498	110727027	10530	1	73336	uc009ruu.2	2956	ENSMUSG00000032493	Prss44	protease, serine 44
chr18	44953734	44953931	198	Ovary_peak_5649	37	.	5.17896	7.71553	3.72738	86	Intron	18	44584714	44971836	387123	2	328949	uc008euz.1	17905	ENSMUSG00000071856	Mcc	mutated in colorectal cancers
chr10	7960668	7961064	397	Ovary_peak_1077	37	.	5.48093	7.70849	3.72082	196	Intron	10	7924551	8022040	97490	2	338362	uc011xaa.1	60976	ENSMUSG00000047712	Ust	uronyl-2-sulfotransferase
chr10	38697588	38697790	203	Ovary_peak_1210	37	.	5.48093	7.70849	3.72082	71	Intron	10	38685321	38829994	144674	1	16775	uc007evq.2	12267	ENSMUSG00000019846	Lama4	laminin, alpha 4
chr11	83733696	83733902	207	Ovary_peak_2081	37	.	5.48093	7.70849	3.72082	121	Distal Intergenic	11	83755592	83776588	20997	1	78394	uc007kpz.2	-21690	ENSMUSG00000020677	Ddx52	DEAD (Asp-Glu-Ala-Asp) box polypeptide 52
chr11	105106188	105106432	245	Ovary_peak_2221	37	.	5.48093	7.70849	3.72082	90	Intron	11	105153960	105205185	51226	1	17534	uc007lxh.1	-47528	ENSMUSG00000020695	Mrc2	mannose receptor, C type 2
chr14	116366535	116366737	203	Ovary_peak_3985	37	.	5.48093	7.70849	3.72082	95	Intron	14	115491437	116924414	1432978	1	103978	uc007uyi.2	875098	ENSMUSG00000022112	Gpc5	glypican 5
chr17	79971482	79971724	243	Ovary_peak_5353	37	.	5.48093	7.70849	3.72082	124	Distal Intergenic	17	80014240	80081492	67253	1	381110	uc008dpy.1	-42516	ENSMUSG00000036368	Rmdn2	regulator of microtubule dynamics 2
chr2	11646798	11647031	234	Ovary_peak_6246	37	.	5.48093	7.70849	3.72082	87	Promoter	2	11644791	11655589	10799	1	16169	uc008ijb.1	2007	ENSMUSG00000023206	Il15ra	interleukin 15 receptor, alpha chain
chr3	151968283	151968491	209	Ovary_peak_7801	37	.	5.48093	7.70849	3.72082	50	Intron	3	151936424	152003371	66948	2	215708	uc008rte.2	34880	ENSMUSG00000054942	Miga1	mitoguardin 1
chr3	157819730	157819942	213	Ovary_peak_7838	37	.	5.48093	7.70849	3.72082	62	Exon	3	157699667	157731442	31776	1	67144	uc012dab.1	120063	ENSMUSG00000063052	Lrrc40	leucine rich repeat containing 40
chr4	50180111	50180312	202	Ovary_peak_8047	37	.	5.48093	7.70849	3.72082	90	Distal Intergenic	4	49782507	49857953	75447	2	242443	uc008swe.2	-322158	ENSMUSG00000039579	Grin3a	glutamate receptor ionotropic, NMDA3A
chr5	136094628	136094833	206	Ovary_peak_9234	37	.	5.48093	7.70849	3.72082	33	Distal Intergenic	5	136108524	136112272	3749	1	215160	uc008zyp.1	-13691	ENSMUSG00000039917	Rhbdd2	rhomboid domain containing 2
chr8	96801039	96801267	229	Ovary_peak_11209	37	.	5.48093	7.70849	3.72082	107	Intron	8	96792506	96841127	48622	1	71805	uc009mwb.1	8533	ENSMUSG00000032939	Nup93	nucleoporin 93
chr9	73154162	73154366	205	Ovary_peak_11819	37	.	5.48093	7.70849	3.72082	102	Distal Intergenic	9	72961276	72971140	9865	1	225215	uc009qra.1	192886	ENSMUSG00000032215	Rsl24d1	ribosomal L24 domain containing 1
chr9	117811085	117811296	212	Ovary_peak_12056	37	.	5.48093	7.70849	3.72082	112	Intron	9	117949617	117969602	19986	1	27215	uc009rzi.1	-138321	ENSMUSG00000039285	Azi2	5-azacytidine induced gene 2
chr13	53874531	53874750	220	Ovary_peak_3174	37	.	5.17625	7.70579	3.72082	70	Distal Intergenic	13	54146553	54151027	4475	2	13488	uc011yzm.1	276277	ENSMUSG00000021478	Drd1	dopamine receptor D1
chr2	104055772	104055971	200	Ovary_peak_6707	37	.	5.17625	7.70579	3.72082	12	Intron	2	103983232	104070725	87494	2	241589	uc008ljq.1	14754	ENSMUSG00000068373	D430041D05Rik	RIKEN cDNA D430041D05 gene
chr8	119373775	119373996	222	Ovary_peak_11337	37	.	5.58999	7.69468	3.7113	104	Distal Intergenic	8	119412585	119445336	32752	2	66531	uc009nom.1	71340	ENSMUSG00000014633	Cmc2	COX assembly mitochondrial protein 2
chr9	75227657	75227860	204	Ovary_peak_11831	37	.	5.58999	7.69468	3.7113	78	Distal Intergenic	9	75234708	75257166	22459	2	50772	uc009qsd.1	29306	ENSMUSG00000042688	Mapk6	mitogen-activated protein kinase 6
chr18	50323614	50323826	213	Ovary_peak_5678	37	.	5.56965	7.69421	3.71115	96	Intron	18	50287993	50355920	67928	1	15488	uc008eww.1	35621	ENSMUSG00000024507	Hsd17b4	hydroxysteroid (17-beta) dehydrogenase 4
chr11	115444973	115445173	201	Ovary_peak_2282	37	.	5.17083	7.68643	3.70359	28	3' UTR	11	115450369	115451857	1489	2	260302	uc007mhz.1	6684	ENSMUSG00000020740	Gga3	golgi associated, gamma adaptin ear containing, ARF binding protein 3
chr16	35491213	35491418	206	Ovary_peak_4700	37	.	5.17083	7.68643	3.70359	26	Promoter	16	35397398	35490959	93562	2	72599	uc007zbl.1	-254	ENSMUSG00000022844	Pdia5	protein disulfide isomerase associated 5
chr11	71961923	71962158	236	Ovary_peak_2013	36	.	5.16542	7.66721	3.68502	159	Distal Intergenic	11	71881304	71949391	68088	2	327958	uc007jyc.1	-12532	ENSMUSG00000040543	Pitpnm3	PITPNM family member 3
chr5	24567187	24567391	205	Ovary_peak_8677	36	.	5.16002	7.64815	3.6665	157	Intron	5	24368553	24606460	237908	2	108099	uc008wsm.2	39069	ENSMUSG00000028944	Prkag2	protein kinase, AMP-activated, gamma 2 non-catalytic subunit
chr7	129529281	129529480	200	Ovary_peak_10637	36	.	5.16002	7.64815	3.6665	152	Intron	7	129432639	129777915	345277	1	18751	uc009jou.1	96642	ENSMUSG00000052889	Prkcb	protein kinase C, beta
chr11	32119448	32119662	215	Ovary_peak_1798	36	.	5.15733	7.63867	3.65734	188	Intron	11	32109585	32122293	12709	2	13650	uc007ijb.2	2631	ENSMUSG00000020282	Rhbdf1	rhomboid 5 homolog 1
chr10	70849137	70849359	223	Ovary_peak_1369	36	.	5.15464	7.62922	3.64805	201	Intron	10	70844497	70895928	51432	1	69718	uc007fov.1	4640	ENSMUSG00000060733	Ipmk	inositol polyphosphate multikinase
chr16	31021773	31022002	230	Ovary_peak_4662	36	.	5.15464	7.62922	3.64805	205	Intron	16	30955589	31081518	125930	2	268880	uc007yxa.2	59516	ENSMUSG00000047434	Xxylt1	xyloside xylosyltransferase 1
chr16	89868286	89868506	221	Ovary_peak_4923	36	.	5.15464	7.62922	3.64805	76	Intron	16	89787356	89838120	50765	2	21844	uc007zvt.2	-30166	ENSMUSG00000002489	Tiam1	T cell lymphoma invasion and metastasis 1
chr18	77216722	77216933	212	Ovary_peak_5825	36	.	5.15464	7.62922	3.64805	113	Intron	18	77215888	77241288	25401	2	71206	uc008fqv.1	24355	ENSMUSG00000025420	Katnal2	katanin p60 subunit A-like 2
chr19	53918597	53918810	214	Ovary_peak_6143	36	.	5.15464	7.62922	3.64805	89	Promoter	19	53917700	53941570	23871	1	73713	uc008hxa.1	897	ENSMUSG00000043639	Rbm20	RNA binding motif protein 20
chr2	164538634	164538865	232	Ovary_peak_7035	36	.	5.15464	7.62922	3.64805	52	Promoter	2	164540805	164543568	2764	1	641368	uc008nvs.1	-1940	ENSMUSG00000074593	Spint5	serine protease inhibitor, Kunitz type 5
chr2	166250060	166250263	204	Ovary_peak_7050	36	.	5.15464	7.62922	3.64805	137	Distal Intergenic	2	166272951	166284270	11320	1	319684	uc012cjk.1	-22688	NA	5031425F14Rik	RIKEN cDNA 5031425F14 gene
chr2	178423152	178423399	248	Ovary_peak_7116	36	.	5.15464	7.62922	3.64805	123	Distal Intergenic	2	178165312	178222071	56760	1	381409	uc008ohs.1	257840	ENSMUSG00000039155	Cdh26	cadherin-like 26
chr5	70870433	70870629	197	Ovary_peak_8890	36	.	5.15464	7.62922	3.64805	17	Distal Intergenic	5	71142286	71233856	91571	2	14405	uc008xqr.1	363227	ENSMUSG00000001260	Gabrg1	gamma-aminobutyric acid (GABA) A receptor, subunit gamma 1
chr6	136532158	136532542	385	Ovary_peak_10016	36	.	5.15464	7.62922	3.64805	66	Intron	6	136544107	136555900	11794	1	54343	uc009elx.1	-11565	ENSMUSG00000030213	Atf7ip	activating transcription factor 7 interacting protein
chr15	85420146	85420389	244	Ovary_peak_4408	36	.	5.15195	7.61981	3.64199	115	Intron	15	85365867	85412251	46385	2	22422	uc007xdg.2	-7895	ENSMUSG00000022382	Wnt7b	wingless-type MMTV integration site family, member 7B
chr13	59537226	59537442	217	Ovary_peak_3211	36	.	5.14658	7.60111	3.6236	72	Distal Intergenic	13	59550896	59658283	107388	2	67269	uc007qum.1	120841	ENSMUSG00000021557	Agtpbp1	ATP/GTP binding protein 1
chr17	45718537	45718752	216	Ovary_peak_5197	36	.	5.14658	7.60111	3.6236	135	Distal Intergenic	17	45704727	45710210	5484	2	15516	uc008cqz.1	-8327	ENSMUSG00000023944	Hsp90ab1	heat shock protein 90 alpha (cytosolic), class B member 1
chr11	117925602	117925819	218	Ovary_peak_2297	36	.	5.1439	7.5918	3.61466	90	Intron	11	117883037	117940995	57959	2	69926	uc007mon.2	15176	ENSMUSG00000033987	Dnah17	dynein, axonemal, heavy chain 17
chr4	141053042	141053269	228	Ovary_peak_8500	36	.	5.1439	7.5918	3.61466	160	Intron	4	141023805	141050313	26509	2	56381	uc008vom.1	-2729	ENSMUSG00000040761	Spen	spen family transcription repressor
chr15	74026734	74026933	200	Ovary_peak_4337	35	.	5.13855	7.5733	3.59673	162	Distal Intergenic	15	74346626	74370990	24365	1	107831	uc011zua.1	-319693	ENSMUSG00000034730	Adgrb1	adhesion G protein-coupled receptor B1
chr13	73920076	73920285	210	Ovary_peak_3281	35	.	5.13321	7.55494	3.579	84	Intron	13	73901145	73954190	53046	1	20499	uc007red.1	18931	ENSMUSG00000017756	Slc12a7	solute carrier family 12, member 7
chr19	41276530	41276730	201	Ovary_peak_6073	35	.	5.13321	7.55494	3.579	147	Intron	19	41158471	41281264	122794	2	24087	uc008hlr.1	4534	ENSMUSG00000025013	Tll2	tolloid-like 2
chr11	113542284	113542485	202	Ovary_peak_2270	35	.	5.12788	7.53671	3.56114	101	Intron	11	113522633	113545236	22604	2	28081	uc007met.1	2751	ENSMUSG00000041629	Fam104a	family with sequence similarity 104, member A
chr13	71585463	71585673	211	Ovary_peak_3263	35	.	5.12788	7.53671	3.56114	109	Distal Intergenic	13	72095680	72101171	5492	2	16371	uc007rdd.1	515498	ENSMUSG00000060969	Irx1	Iroquois homeobox 1
chr3	85683051	85683256	206	Ovary_peak_7504	35	.	5.12788	7.53671	3.56114	157	Intron	3	85604969	85691440	86472	2	320302	uc012cra.1	8184	ENSMUSG00000031286	Glt28d2	glycosyltransferase 28 domain containing 2
chr4	143088777	143088983	207	Ovary_peak_8511	35	.	5.12788	7.53671	3.56114	121	Distal Intergenic	4	143101215	143107736	6522	1	100040854	uc008vqh.2	-12232	ENSMUSG00000070616	Gm13040	predicted gene 13040
chr6	28780224	28780421	198	Ovary_peak_9434	35	.	5.12788	7.53671	3.56114	94	Promoter	6	28778126	28781747	3622	2	192198	uc009bcu.1	1326	ENSMUSG00000049939	Lrrc4	leucine rich repeat containing 4
chr6	38960676	38960872	197	Ovary_peak_9487	35	.	5.12788	7.53671	3.56114	28	Intron	6	38933309	39023205	89897	1	21391	uc009blf.1	27367	ENSMUSG00000029925	Tbxas1	thromboxane A synthase 1, platelet
chr7	26164560	26164800	241	Ovary_peak_10173	35	.	5.12788	7.53671	3.56114	223	3' UTR	7	26161838	26224555	62718	1	654804	uc009fso.1	2722	ENSMUSG00000053714	4732471J01Rik	RIKEN cDNA 4732471J01 gene
chr7	142623183	142623384	202	Ovary_peak_10714	35	.	5.12788	7.53671	3.56114	28	Distal Intergenic	7	142602050	142605298	3249	1	270004	uc009kec.1	21133	ENSMUSG00000048377	Foxi2	forkhead box I2
chr8	71176255	71176454	200	Ovary_peak_11071	35	.	5.12788	7.53671	3.56114	49	Intron	8	70880682	71259041	378360	2	234356	uc009lwf.2	82587	ENSMUSG00000036356	Csgalnact1	chondroitin sulfate N-acetylgalactosaminyltransferase 1
chr9	64510002	64510210	209	Ovary_peak_11764	35	.	5.12788	7.53671	3.56114	174	Intron	9	64534170	64557012	22843	1	214058	uc009qcc.2	-23960	ENSMUSG00000036466	Megf11	multiple EGF-like-domains 11
chr12	108123795	108124315	521	Ovary_peak_2826	35	.	5.46549	7.51548	3.54317	150	Distal Intergenic	12	107939371	107954534	15164	2	71033	uc007ozg.2	-169261	ENSMUSG00000085820	4933406K04Rik	RIKEN cDNA 4933406K04 gene
chr3	107353895	107354113	219	Ovary_peak_7610	34	.	5.47224	7.4668	3.4954	124	Downstream	3	107356616	107357991	1376	2	67591	uc008qxe.1	3878	ENSMUSG00000055891	Ubl4b	ubiquitin-like 4B
chr18	62916651	62916854	204	Ovary_peak_5747	34	.	5.10667	7.46511	3.49397	120	Promoter	18	62911328	62916001	4674	2	78449	uc008fdk.1	-650	ENSMUSG00000041789	2700046A07Rik	RIKEN cDNA 2700046A07 gene
chr10	14286490	14286711	222	Ovary_peak_1100	34	.	5.1014	7.44753	3.47654	71	Distal Intergenic	10	14122391	14264842	142452	2	215798	uc007elk.1	-21648	ENSMUSG00000039116	Adgrg6	adhesion G protein-coupled receptor G6
chr10	128353054	128353305	252	Ovary_peak_1660	34	.	5.1014	7.44753	3.47654	107	Intron	10	128350647	128356353	5707	2	19682	uc007how.1	3048	ENSMUSG00000025350	Rdh5	retinol dehydrogenase 5
chr11	121228053	121228251	199	Ovary_peak_2316	34	.	5.1014	7.44753	3.47654	103	Intron	11	121188517	121215761	27245	2	66840	uc007mvt.2	-12292	ENSMUSG00000025173	Wdr45b	WD repeat domain 45B
chr19	26697197	26697395	199	Ovary_peak_5995	34	.	5.1014	7.44753	3.47654	89	Exon	19	26679650	26852811	173162	1	67155	uc012bjw.1	17547	ENSMUSG00000024921	Smarca2	SWI/SNF related, matrix associated, actin dependent regulator of chromatin, subfamily a, member 2
chr3	87689692	87689905	214	Ovary_peak_7517	34	.	5.1014	7.44753	3.47654	56	Promoter	3	87662825	87689484	26660	2	94315	uc008ptb.2	-208	ENSMUSG00000004895	Prcc	papillary renal cell carcinoma (translocation-associated)
chr5	122410867	122411084	218	Ovary_peak_9145	34	.	5.1014	7.44753	3.47654	154	Intron	5	122345418	122366743	21326	2	13048	uc008zkn.1	-44124	ENSMUSG00000042589	Cux2	cut-like homeobox 2
chr8	14897279	14897493	215	Ovary_peak_10842	34	.	5.1014	7.44753	3.47654	32	3' UTR	8	14888536	14901719	13184	1	26889	uc009kze.1	8743	ENSMUSG00000026317	Cln8	ceroid-lipofuscinosis, neuronal 8
chr8	112825520	112825724	205	Ovary_peak_11293	34	.	5.1014	7.44753	3.47654	86	Intron	8	112790877	113134153	343277	1	244653	uc009nks.1	34643	ENSMUSG00000059854	Hydin	HYDIN, axonemal central pair apparatus protein
chr11	117824728	117824951	224	Ovary_peak_2295	34	.	5.35189	7.39984	3.43171	116	Downstream	11	117827401	117830680	3280	2	12702	uc007moi.2	5729	ENSMUSG00000053113	Socs3	suppressor of cytokine signaling 3
chr13	6248550	6248962	413	Ovary_peak_2916	34	.	5.35189	7.39984	3.43171	252	Distal Intergenic	13	6547403	6579395	31993	1	69617	uc007pjx.1	-298441	ENSMUSG00000021193	Pitrm1	pitrilysin metallepetidase 1
chr13	15801064	15801280	217	Ovary_peak_2960	34	.	5.35189	7.39984	3.43171	127	Intron	13	15555556	15821858	266303	1	14634	uc007pns.1	245508	ENSMUSG00000021318	Gli3	GLI-Kruppel family member GLI3
chr2	158769744	158770098	355	Ovary_peak_6993	34	.	5.35189	7.39984	3.43171	202	Distal Intergenic	2	158620556	158683950	63395	1	71715	uc008nqu.1	149188	ENSMUSG00000027655	Dhx35	DEAH (Asp-Glu-Ala-His) box polypeptide 35
chr4	57977587	57977796	210	Ovary_peak_8085	34	.	5.35189	7.39984	3.43171	186	Distal Intergenic	4	57956245	57969283	13039	2	22166	uc008syp.1	-8304	ENSMUSG00000028367	Txn1	thioredoxin 1
chr4	64256163	64256361	199	Ovary_peak_8111	34	.	5.35189	7.39984	3.43171	94	Distal Intergenic	4	64785208	65018543	233336	1	18491	uc008thm.1	-528847	ENSMUSG00000028370	Pappa	pregnancy-associated plasma protein A
chr7	52237036	52237257	222	Ovary_peak_10274	34	.	5.35189	7.39984	3.43171	109	Promoter	7	52232128	52239245	7118	2	15469	uc009gsf.1	1988	ENSMUSG00000109324	Prmt1	protein arginine N-methyltransferase 1
chrX	90011209	90011405	197	Ovary_peak_12389	34	.	5.35189	7.39984	3.43171	101	Distal Intergenic	20	89364218	89844911	480694	2	215641	uc009tsn.1	-166298	ENSMUSG00000067649	Mageb18	melanoma antigen family B, 18
chr1	120912701	120912908	208	Ovary_peak_598	34	.	5.34441	7.38253	3.41753	180	Intron	1	120730638	120950196	219559	2	14633	uc007cim.1	37288	ENSMUSG00000048402	Gli2	GLI-Kruppel family member GLI2
chr1	90379062	90379286	225	Ovary_peak_452	33	.	5.07519	7.36144	3.39667	122	Distal Intergenic	1	90396446	90406641	10196	2	14659	uc007byr.1	27355	ENSMUSG00000062310	Glrp1	glutamine repeat protein 1
chr10	59368285	59368483	199	Ovary_peak_1302	33	.	5.07519	7.36144	3.39667	102	Distal Intergenic	10	59342339	59360764	18426	1	56709	uc011xef.1	25946	ENSMUSG00000020109	Dnajb12	DnaJ heat shock protein family (Hsp40) member B12
chr14	77098445	77098846	402	Ovary_peak_3840	33	.	5.07519	7.36144	3.39667	195	Distal Intergenic	14	77077375	77086915	9541	1	73272	uc007urp.2	21070	ENSMUSG00000101009	1700108F19Rik	RIKEN cDNA 1700108F19 gene
chr17	36915378	36915584	207	Ovary_peak_5154	33	.	5.07519	7.36144	3.39667	140	Distal Intergenic	17	36909855	36913180	3326	1	224761	uc008cle.1	5523	ENSMUSG00000037246	H2-M10.5	histocompatibility 2, M region locus 10.5
chr5	121888065	121888273	209	Ovary_peak_9142	33	.	5.07519	7.36144	3.39667	36	Intron	5	121879403	121889490	10088	1	231713	uc008zje.1	8662	ENSMUSG00000042719	Naa25	N(alpha)-acetyltransferase 25, NatB auxiliary subunit
chr8	87029619	87029839	221	Ovary_peak_11143	33	.	5.07519	7.36144	3.39667	127	Intron	8	87061335	87163832	102498	1	12286	uc012ghk.1	-31496	ENSMUSG00000034656	Cacna1a	calcium channel, voltage-dependent, P/Q type, alpha 1A subunit
chr9	66872575	66873108	534	Ovary_peak_11778	33	.	5.07519	7.36144	3.39667	415	Intron	9	66870400	66880671	10272	2	22003	uc009qfo.1	7563	ENSMUSG00000032366	Tpm1	tropomyosin 1, alpha
chr11	120232700	120232918	219	Ovary_peak_2313	33	.	5.06478	7.32783	3.36555	39	Intron	11	120230876	120240060	9185	2	71885	uc007msm.2	7142	ENSMUSG00000025384	Faap100	Fanconi anemia core complex associated protein 100
chr16	35477715	35477921	207	Ovary_peak_4699	33	.	5.06478	7.32783	3.36555	197	Intron	16	35397398	35490959	93562	2	72599	uc007zbl.1	13038	ENSMUSG00000022844	Pdia5	protein disulfide isomerase associated 5
chr1	10989157	10989361	205	Ovary_peak_51	33	.	5.06427	7.32621	3.36405	168	Intron	1	10983546	11293763	310218	1	109294	uc007ahs.2	5611	ENSMUSG00000048960	Prex2	phosphatidylinositol-3,4,5-trisphosphate-dependent Rac exchange factor 2
chr1	24101809	24102026	218	Ovary_peak_114	33	.	5.06427	7.32621	3.36405	110	Intron	1	24017597	24107180	89584	2	68187	uc007aml.2	5154	ENSMUSG00000026153	Fam135a	family with sequence similarity 135, member A
chr1	77210244	77210450	207	Ovary_peak_388	33	.	5.06427	7.32621	3.36405	73	Distal Intergenic	1	77363760	77511663	147904	2	13838	uc007bpz.1	301213	ENSMUSG00000026235	Epha4	Eph receptor A4
chr1	135398987	135399184	198	Ovary_peak_676	33	.	5.06427	7.32621	3.36405	63	Distal Intergenic	1	135278877	135320789	41913	2	20668	uc007cqk.1	-78198	ENSMUSG00000070643	Sox13	SRY (sex determining region Y)-box 13
chr1	145554093	145554319	227	Ovary_peak_737	33	.	5.06427	7.32621	3.36405	114	Distal Intergenic	1	145454629	145549814	95186	2	214498	uc007cwx.1	-4279	ENSMUSG00000026361	Cdc73	cell division cycle 73, Paf1/RNA polymerase II complex component
chr1	161320900	161321112	213	Ovary_peak_810	33	.	5.06427	7.32621	3.36405	166	Distal Intergenic	1	161270438	161270555	118	1	100217414	uc011wul.1	50462	ENSMUSG00000089536	Scarna3a	small Cajal body-specific RNA 3A
chr1	175697091	175697317	227	Ovary_peak_917	33	.	5.06427	7.32621	3.36405	52	Promoter	1	175677425	175697050	19626	2	15951	uc007drv.1	-41	ENSMUSG00000073489	Ifi204	interferon activated gene 204
chr1	183592494	183592701	208	Ovary_peak_963	33	.	5.06427	7.32621	3.36405	199	Intron	1	183439764	183441582	1819	2	403180	uc011wxt.1	-150912	ENSMUSG00000050625	Ccdc121	coiled-coil domain containing 121
chr1	191183580	191183801	222	Ovary_peak_1010	33	.	5.06427	7.32621	3.36405	160	Intron	1	191031809	191168071	136263	2	16526	uc007eam.2	-15509	ENSMUSG00000037624	Kcnk2	potassium channel, subfamily K, member 2
chr10	25911045	25911243	199	Ovary_peak_1162	33	.	5.06427	7.32621	3.36405	171	Distal Intergenic	10	25949513	25980610	31098	1	268288	uc007ery.1	-38270	ENSMUSG00000051354	Samd3	sterile alpha motif domain containing 3
chr10	40752713	40752929	217	Ovary_peak_1218	33	.	5.06427	7.32621	3.36405	185	Distal Intergenic	10	40790299	40791390	1092	2	140741	uc011xcz.1	38461	ENSMUSG00000046922	Gpr6	G protein-coupled receptor 6
chr11	50532399	50532613	215	Ovary_peak_1886	33	.	5.06427	7.32621	3.36405	108	Intron	11	50624587	50641233	16647	2	30944	uc007isq.1	108620	ENSMUSG00000044807	Zfp354c	zinc finger protein 354C
chr12	78316094	78316304	211	Ovary_peak_2657	33	.	5.06427	7.32621	3.36405	136	Distal Intergenic	12	78339112	78576974	237863	1	53618	uc007nyy.1	-22808	ENSMUSG00000021065	Fut8	fucosyltransferase 8
chr12	95290794	95291006	213	Ovary_peak_2764	33	.	5.06427	7.32621	3.36405	208	Distal Intergenic	12	96930436	97023423	92988	1	399558	uc007olc.2	-1639430	ENSMUSG00000047414	Flrt2	fibronectin leucine rich transmembrane protein 2
chr12	119379671	119379878	208	Ovary_peak_2885	33	.	5.06427	7.32621	3.36405	123	Intron	12	119116455	119437516	321062	2	13411	uc007pie.1	57638	ENSMUSG00000018581	Dnah11	dynein, axonemal, heavy chain 11
chr13	24695572	24695776	205	Ovary_peak_3007	33	.	5.06427	7.32621	3.36405	6	Promoter	13	24689994	24696108	6115	2	76024	uc007pvy.2	332	NA	Gm11346	X-linked lymphocyte-regulated 5 pseudogene
chr13	64006764	64006974	211	Ovary_peak_3223	33	.	5.06427	7.32621	3.36405	84	Distal Intergenic	13	63971817	63974235	2419	1	76251	uc007qyd.2	34947	ENSMUSG00000021470	Ercc6l2	excision repair cross-complementing rodent repair deficiency, complementation group 6 like 2
chr14	17051616	17051819	204	Ovary_peak_3543	33	.	5.06427	7.32621	3.36405	128	Distal Intergenic	14	17071173	17075841	4669	2	71147	uc007sgw.1	24022	ENSMUSG00000021786	Oxsm	3-oxoacyl-ACP synthase, mitochondrial
chr14	23469610	23469829	220	Ovary_peak_3579	33	.	5.06427	7.32621	3.36405	187	Intron	14	23403628	23875310	471683	1	76633	uc007sma.2	65982	ENSMUSG00000063458	Lrmda	leucine rich melanocyte differentiation associated
chr14	46150982	46151193	212	Ovary_peak_3660	33	.	5.06427	7.32621	3.36405	51	Promoter	14	46078467	46149740	71274	2	218952	uc007tgq.1	-1242	ENSMUSG00000037712	Fermt2	fermitin family member 2
chr14	80480766	80480974	209	Ovary_peak_3858	33	.	5.06427	7.32621	3.36405	93	Distal Intergenic	14	80400109	80421737	21629	1	380924	uc007utn.1	80657	ENSMUSG00000022026	Olfm4	olfactomedin 4
chr14	86363926	86364126	201	Ovary_peak_3879	33	.	5.06427	7.32621	3.36405	80	Distal Intergenic	14	87056130	87189721	133592	2	56419	uc007uua.1	825595	ENSMUSG00000022021	Diaph3	diaphanous related formin 3
chr15	79758097	79758295	199	Ovary_peak_4376	33	.	5.06427	7.32621	3.36405	122	Intron	15	79746237	79763076	16840	2	52609	uc007wuv.1	4781	ENSMUSG00000053411	Cbx7	chromobox 7
chr16	39124195	39124417	223	Ovary_peak_4732	33	.	5.06427	7.32621	3.36405	36	Distal Intergenic	16	38902458	39027270	124813	1	207683	uc007zfp.1	221737	ENSMUSG00000022790	Igsf11	immunoglobulin superfamily, member 11
chr16	69463979	69464184	206	Ovary_peak_4853	33	.	5.06427	7.32621	3.36405	12	Distal Intergenic	16	69857119	69863989	6871	2	224318	uc012ahb.1	399805	ENSMUSG00000063163	Speer2	spermatogenesis associated glutamate (E)-rich protein 2
chr17	75962841	75963042	202	Ovary_peak_5337	33	.	5.06427	7.32621	3.36405	139	Distal Intergenic	17	75936435	75951286	14852	2	72722	uc008dor.1	-11555	ENSMUSG00000002017	Fam98a	family with sequence similarity 98, member A
chr18	24286212	24286419	208	Ovary_peak_5533	33	.	5.06427	7.32621	3.36405	35	Distal Intergenic	18	24263262	24280320	17059	2	225280	uc008egp.1	-5892	ENSMUSG00000047989	Ino80c	INO80 complex subunit C
chr18	66350330	66350555	226	Ovary_peak_5765	33	.	5.06427	7.32621	3.36405	153	Intron	18	66378918	66378987	70	2	751558	uc012bef.1	28432	ENSMUSG00000076147	Mir694	microRNA 694
chr19	29641480	29641689	210	Ovary_peak_6012	33	.	5.06427	7.32621	3.36405	108	Intron	19	29669761	29680411	10651	1	226089	uc012bkj.1	-28072	ENSMUSG00000038658	Ric1	RAB6A GEF complex partner 1
chr19	58148972	58149168	197	Ovary_peak_6175	33	.	5.06427	7.32621	3.36405	54	Intron	19	58311182	58529084	217903	2	14585	uc008iak.1	379916	ENSMUSG00000025089	Gfra1	glial cell line derived neurotrophic factor family receptor alpha 1
chr2	9926809	9927011	203	Ovary_peak_6231	33	.	5.06427	7.32621	3.36405	107	Intron	2	9836179	9970236	134058	2	209361	uc008ihl.2	43225	ENSMUSG00000025782	Taf3	TATA-box binding protein associated factor 3
chr2	177837599	177837806	208	Ovary_peak_7109	33	.	5.06427	7.32621	3.36405	129	Distal Intergenic	2	177853680	178073197	219518	1	74189	uc008ohj.2	-15874	ENSMUSG00000027525	Phactr3	phosphatase and actin regulator 3
chr3	7918397	7918628	232	Ovary_peak_7155	33	.	5.06427	7.32621	3.36405	114	Distal Intergenic	3	7572077	7613427	41351	2	16196	uc008ook.1	-304970	ENSMUSG00000040329	Il7	interleukin 7
chr3	55136209	55136411	203	Ovary_peak_7374	33	.	5.06427	7.32621	3.36405	133	Intron	3	55046448	55342990	296543	1	13175	uc012cpp.1	89761	ENSMUSG00000027797	Dclk1	doublecortin-like kinase 1
chr4	6543514	6543718	205	Ovary_peak_7858	33	.	5.06427	7.32621	3.36405	42	Distal Intergenic	4	6346053	6381418	35366	2	18201	uc008rxr.2	-162096	ENSMUSG00000028245	Nsmaf	neutral sphingomyelinase (N-SMase) activation associated factor
chr4	30570112	30570324	213	Ovary_peak_7951	33	.	5.06427	7.32621	3.36405	64	Distal Intergenic	4	32051082	32069923	18842	1	26409	uc008seo.2	-1480758	ENSMUSG00000028284	Map3k7	mitogen-activated protein kinase kinase kinase 7
chr4	55335308	55335506	199	Ovary_peak_8072	33	.	5.06427	7.32621	3.36405	57	Distal Intergenic	4	55362914	55405109	42196	1	19359	uc012dej.1	-27408	ENSMUSG00000028426	Rad23b	RAD23 homolog B, nucleotide excision repair protein
chr4	59914618	59914840	223	Ovary_peak_8096	33	.	5.06427	7.32621	3.36405	93	3' UTR	4	59918771	59927928	9158	2	30936	uc008taf.2	13088	ENSMUSG00000028386	Slc46a2	solute carrier family 46, member 2
chr4	62360425	62360639	215	Ovary_peak_8103	33	.	5.06427	7.32621	3.36405	165	Promoter	4	62360710	62364053	3344	1	50780	uc008tfk.2	-71	ENSMUSG00000059810	Rgs3	regulator of G-protein signaling 3
chr4	76070906	76071305	400	Ovary_peak_8160	33	.	5.06427	7.32621	3.36405	74	Intron	4	75782715	75990130	207416	2	19266	uc008tjo.1	-80776	ENSMUSG00000028399	Ptprd	protein tyrosine phosphatase, receptor type, D
chr4	131989504	131989703	200	Ovary_peak_8436	33	.	5.06427	7.32621	3.36405	99	Distal Intergenic	4	131911839	131978361	66523	2	100169	uc008vbh.2	-11143	ENSMUSG00000066043	Phactr4	phosphatase and actin regulator 4
chr4	147667428	147667652	225	Ovary_peak_8528	33	.	5.06427	7.32621	3.36405	169	Distal Intergenic	4	147610966	147662074	51109	2	242748	uc008vuo.1	-5354	ENSMUSG00000041544	Disp3	dispatched RND transporter family member 3
chr4	153250915	153251127	213	Ovary_peak_8569	33	.	5.06427	7.32621	3.36405	18	Distal Intergenic	4	153331346	153336033	4688	1	97159	uc008wau.2	-80219	ENSMUSG00000047613	A430005L14Rik	RIKEN cDNA A430005L14 gene
chr5	31434327	31434526	200	Ovary_peak_8707	33	.	5.06427	7.32621	3.36405	152	Exon	5	31440362	31441268	907	2	22226	uc008wxe.1	6742	ENSMUSG00000038676	Ucn	urocortin
chr5	118954104	118954300	197	Ovary_peak_9132	33	.	5.06427	7.32621	3.36405	94	Distal Intergenic	5	119010728	119170116	159389	1	76199	uc008zgk.1	-56428	ENSMUSG00000018076	Med13l	mediator complex subunit 13-like
chr5	122234074	122234270	197	Ovary_peak_9144	33	.	5.06427	7.32621	3.36405	16	Promoter	5	122233866	122264959	31094	1	20239	uc008zkf.1	208	ENSMUSG00000042605	Atxn2	ataxin 2
chr5	123686726	123686935	210	Ovary_peak_9154	33	.	5.06427	7.32621	3.36405	17	Intron	5	123678199	123700134	21936	1	67151	uc008znk.1	8527	ENSMUSG00000029440	Psmd9	proteasome (prosome, macropain) 26S subunit, non-ATPase, 9
chr5	140673851	140674059	209	Ovary_peak_9261	33	.	5.06427	7.32621	3.36405	46	Intron	5	140642890	140738503	95614	2	17120	uc009ahk.1	64444	ENSMUSG00000029554	Mad1l1	MAD1 mitotic arrest deficient 1-like 1
chr6	39823569	39823793	225	Ovary_peak_9498	33	.	5.06427	7.32621	3.36405	5	Distal Intergenic	6	39751807	39760935	9129	2	14548	uc009bmi.1	-62634	ENSMUSG00000029918	Mrps33	mitochondrial ribosomal protein S33
chr6	55793816	55794021	206	Ovary_peak_9583	33	.	5.06427	7.32621	3.36405	116	Intron	6	55787012	55928592	141581	1	232016	uc009cax.1	6804	ENSMUSG00000037973	Itprid1	ITPR interacting domain containing 1
chr6	67108695	67108904	210	Ovary_peak_9627	33	.	5.06427	7.32621	3.36405	163	Intron	6	67216973	67224004	7032	1	66870	uc009cfh.1	-108069	ENSMUSG00000036371	Serbp1	serpine1 mRNA binding protein 1
chr6	135789950	135790155	206	Ovary_peak_10008	33	.	5.06427	7.32621	3.36405	143	Intron	6	135993909	136121907	127999	2	14812	uc009elr.1	331752	ENSMUSG00000030209	Grin2b	glutamate receptor, ionotropic, NMDA2B (epsilon 2)
chr6	144547717	144547986	270	Ovary_peak_10055	33	.	5.06427	7.32621	3.36405	88	Intron	6	143792259	144730497	938239	2	20678	uc009eqn.1	182511	ENSMUSG00000041540	Sox5	SRY (sex determining region Y)-box 5
chr7	77851522	77851722	201	Ovary_peak_10387	33	.	5.06427	7.32621	3.36405	57	Distal Intergenic	7	77496836	77511632	14797	2	11819	uc009hnj.1	-339890	ENSMUSG00000030551	Nr2f2	nuclear receptor subfamily 2, group F, member 2
chr7	131194613	131194838	226	Ovary_peak_10646	33	.	5.06427	7.32621	3.36405	64	Distal Intergenic	7	130637728	130643963	6236	2	210162	uc009jpt.1	-550650	ENSMUSG00000030757	Zkscan2	zinc finger with KRAB and SCAN domains 2
chr7	138137564	138137766	203	Ovary_peak_10685	33	.	5.06427	7.32621	3.36405	97	Distal Intergenic	7	138175590	138265142	89553	1	12945	uc009kaw.1	-37824	ENSMUSG00000047517	Dmbt1	deleted in malignant brain tumors 1
chr7	139536273	139536476	204	Ovary_peak_10697	33	.	5.06427	7.32621	3.36405	11	Distal Intergenic	7	139427938	139508838	80901	2	77590	uc009kby.1	-27435	ENSMUSG00000030930	Chst15	carbohydrate sulfotransferase 15
chr7	142894153	142894475	323	Ovary_peak_10717	33	.	5.06427	7.32621	3.36405	143	Intron	7	142881471	142908062	26592	2	17345	uc009kem.2	13587	ENSMUSG00000031004	Mki67	antigen identified by monoclonal antibody Ki 67
chr7	151241872	151242070	199	Ovary_peak_10768	33	.	5.06427	7.32621	3.36405	97	Distal Intergenic	7	151361425	151608580	247156	1	210274	uc009kqe.2	-119355	ENSMUSG00000037541	Shank2	SH3 and multiple ankyrin repeat domains 2
chr8	12330866	12331072	207	Ovary_peak_10821	33	.	5.06427	7.32621	3.36405	29	Distal Intergenic	8	12385771	12436732	50962	1	434280	uc012fzm.1	-54699	ENSMUSG00000047935	Sox1ot	Sox1 overlapping transcript
chr8	24581159	24581360	202	Ovary_peak_10882	33	.	5.06427	7.32621	3.36405	29	Distal Intergenic	8	24521974	24560104	38131	1	20377	uc009lev.2	59185	ENSMUSG00000031548	Sfrp1	secreted frizzled-related protein 1
chr8	32151838	32152139	302	Ovary_peak_10916	33	.	5.06427	7.32621	3.36405	92	Distal Intergenic	8	32200134	32207519	7386	1	66959	uc009ljb.1	-47995	ENSMUSG00000039661	Dusp26	dual specificity phosphatase 26 (putative)
chr8	34666009	34666223	215	Ovary_peak_10927	33	.	5.06427	7.32621	3.36405	168	Intron	8	34681016	34696057	15042	1	104271	uc009lkc.1	-14793	ENSMUSG00000009628	Tex15	testis expressed gene 15
chr9	14298536	14298823	288	Ovary_peak_11474	33	.	5.06427	7.32621	3.36405	117	Intron	9	14267025	14304926	37902	2	244694	uc009oen.1	6103	ENSMUSG00000053914	Kdm4d	lysine (K)-specific demethylase 4D
chr9	70179880	70180135	256	Ovary_peak_11799	33	.	5.06427	7.32621	3.36405	117	Intron	9	70255496	70269361	13866	2	12442	uc009qny.1	89226	ENSMUSG00000032218	Ccnb2	cyclin B2
chr9	90580681	90580910	230	Ovary_peak_11900	33	.	5.06427	7.32621	3.36405	9	Distal Intergenic	9	90133897	90165607	31711	2	67016	uc009rad.1	-415074	ENSMUSG00000037410	Tbc1d2b	TBC1 domain family, member 2B
chr9	96016575	96016771	197	Ovary_peak_11936	33	.	5.06427	7.32621	3.36405	24	Distal Intergenic	9	96019848	96080544	60697	1	235533	uc009rbz.1	-3077	ENSMUSG00000041440	Gk5	glycerol kinase 5 (putative)
chrX	136288960	136289162	203	Ovary_peak_12542	33	.	5.06427	7.32621	3.36405	44	Distal Intergenic	20	136314220	136316892	2673	2	622473	uc009ukk.2	27730	ENSMUSG00000072945	Ripply1	ripply transcriptional repressor 1
chrX	163582112	163582325	214	Ovary_peak_12652	33	.	5.06427	7.32621	3.36405	21	Distal Intergenic	20	163645026	163647150	2125	2	19241	uc009uwx.1	64825	ENSMUSG00000049775	Tmsb4x	thymosin, beta 4, X chromosome
chr1	167767762	167768039	278	Ovary_peak_861	33	.	5.04924	7.27825	3.33938	120	Intron	1	167794786	167807407	12622	1	12503	uc007djs.1	-26747	ENSMUSG00000005763	Cd247	CD247 antigen
chr2	37528079	37528285	207	Ovary_peak_6391	33	.	5.04924	7.27825	3.33938	9	Intron	2	37425388	37502805	77418	2	20744	uc008jnc.2	-25274	ENSMUSG00000026915	Strbp	spermatid perinuclear RNA binding protein
chr7	121881612	121881815	204	Ovary_peak_10591	33	.	5.04924	7.27825	3.33938	25	Distal Intergenic	7	121889280	121993894	104615	1	233752	uc009jii.2	-7465	ENSMUSG00000048782	Insc	INSC spindle orientation adaptor protein
chr7	133117188	133117411	224	Ovary_peak_10654	33	.	5.04666	7.27008	3.33327	119	Intron	7	133021933	133225925	203993	2	269994	uc009jqp.2	108514	ENSMUSG00000046182	Gsg1l	GSG1-like
chr6	113773689	113773897	209	Ovary_peak_9880	33	.	5.04409	7.26194	3.32535	82	Intron	6	113695662	113841370	145709	2	11941	uc009dhn.1	67473	ENSMUSG00000030302	Atp2b2	ATPase, Ca++ transporting, plasma membrane 2
chr11	77668687	77668901	215	Ovary_peak_2049	32	.	5.02357	7.19777	3.26194	52	Promoter	11	77667254	77679482	12229	1	360013	uc007khl.1	1433	ENSMUSG00000000631	Myo18a	myosin XVIIIA
chr17	24909939	24910190	252	Ovary_peak_5075	32	.	5.02357	7.19777	3.26194	134	Distal Intergenic	17	24889948	24895629	5682	1	328779	uc012amr.1	19991	ENSMUSG00000039628	Hs3st6	heparan sulfate (glucosamine) 3-O-sulfotransferase 6
chr19	55617153	55617352	200	Ovary_peak_6155	32	.	5.02357	7.19777	3.26194	47	Intron	19	55816300	55985039	168740	1	21416	uc008hya.2	-198948	ENSMUSG00000024985	Tcf7l2	transcription factor 7 like 2, T cell specific, HMG box
chr2	24991695	24991892	198	Ovary_peak_6312	32	.	5.02357	7.19777	3.26194	112	Distal Intergenic	2	24941190	24950725	9536	2	241275	uc008iqi.2	-40970	ENSMUSG00000036805	Noxa1	NADPH oxidase activator 1
chr2	29205173	29205393	221	Ovary_peak_6336	32	.	5.02357	7.19777	3.26194	60	Exon	2	29202356	29380308	177953	1	68975	uc008izs.1	2817	ENSMUSG00000026799	Med27	mediator complex subunit 27
chr2	34519701	34519909	209	Ovary_peak_6368	32	.	5.02357	7.19777	3.26194	38	Distal Intergenic	2	34532502	34556370	23869	2	66691	uc008jip.1	36461	ENSMUSG00000026867	Gapvd1	GTPase activating protein and VPS9 domains 1
chr14	75260450	75260681	232	Ovary_peak_3830	32	.	5.26844	7.18382	3.24945	12	Intron	14	75218780	75299529	80750	2	380916	uc007uqi.1	38848	ENSMUSG00000068015	Lrch1	leucine-rich repeats and calponin homology (CH) domain containing 1
chr5	111221135	111221337	203	Ovary_peak_9078	32	.	5.01846	7.18199	3.24777	116	Exon	5	111225346	111228182	2837	2	22241	uc008yru.1	6845	ENSMUSG00000029512	Ulk1	unc-51 like kinase 1
chr4	3016698	3016909	212	Ovary_peak_7845	32	.	4.615	7.15229	3.21863	117	Distal Intergenic	4	3099230	3100150	921	1	100312470	uc012dad.1	-82321	ENSMUSG00000115072	Vmn1r2	vomeronasal 1 receptor 2
chr11	88516896	88517251	356	Ovary_peak_2109	31	.	5.22878	7.12174	3.18823	296	Intron	11	88547268	88579581	32314	2	100504473	uc007kvq.2	62330	NA	NA	NA
chr15	97107105	97107309	205	Ovary_peak_4463	31	.	5.22878	7.12174	3.18823	120	Intron	15	97074505	97077718	3214	2	105827	uc011zyl.1	-29387	ENSMUSG00000048218	Amigo2	adhesion molecule with Ig like domain 2
chr18	5157520	5157725	206	Ovary_peak_5444	31	.	5.22878	7.12174	3.18823	130	Distal Intergenic	18	5114279	5119291	5013	1	225115	uc008dys.2	43241	ENSMUSG00000024236	Svil	supervillin
chr7	4056212	4056415	204	Ovary_peak_10091	31	.	5.22878	7.12174	3.18823	121	Intron	7	4025727	4053658	27932	2	77323	uc012ewo.1	-2554	ENSMUSG00000086155	9430041J12Rik	RIKEN cDNA 9430041J12 gene
chr10	19333205	19333419	215	Ovary_peak_1124	31	.	4.99815	7.11984	3.18785	79	Distal Intergenic	10	19341834	19354487	12654	1	237310	uc007enh.1	-8415	ENSMUSG00000039760	Il22ra2	interleukin 22 receptor, alpha 2
chr7	37713520	37713732	213	Ovary_peak_10230	31	.	4.99815	7.11984	3.18785	42	Distal Intergenic	7	37483137	37558476	75340	1	243931	uc009gkj.1	230383	ENSMUSG00000021217	Tshz3	teashirt zinc finger family member 3
chr9	83391526	83391722	197	Ovary_peak_11864	31	.	4.99815	7.11984	3.18785	45	Distal Intergenic	9	83441945	83493898	51954	1	212531	uc009qwl.1	-50223	ENSMUSG00000032261	Sh3bgrl2	SH3 domain binding glutamic acid-rich protein like 2
chr5	137610818	137611025	208	Ovary_peak_9246	31	.	4.98553	7.08178	3.15123	158	3' UTR	5	137588274	137592077	3804	2	384309	uc009abq.1	-18741	ENSMUSG00000043279	Trim56	tripartite motif-containing 56
chr6	128538114	128538355	242	Ovary_peak_9966	31	.	4.98553	7.08178	3.15123	120	Distal Intergenic	6	128489840	128531624	41785	2	232400	uc009eeh.2	-6490	ENSMUSG00000047228	A2ml1	alpha-2-macroglobulin like 1
chr6	145788384	145788587	204	Ovary_peak_10063	31	.	5.25102	7.05558	3.12516	131	Distal Intergenic	6	145811257	145813860	2604	2	79362	uc009ert.1	25273	ENSMUSG00000030256	Bhlhe41	basic helix-loop-helix family, member e41
chr16	18768538	18768783	246	Ovary_peak_4594	31	.	4.97298	7.04431	3.11424	84	Distal Intergenic	16	18776940	18778355	1416	1	12741	uc007yok.2	-8157	ENSMUSG00000041378	Cldn5	claudin 5
chr2	76422022	76422233	212	Ovary_peak_6587	31	.	4.97298	7.04431	3.11424	75	Intron	2	76386376	76438704	52329	1	99031	uc008kfe.1	35646	ENSMUSG00000042359	Osbpl6	oxysterol binding protein-like 6
chr8	122524610	122524925	316	Ovary_peak_11357	31	.	4.97298	7.04431	3.11424	162	Promoter	8	122526626	122576693	50068	1	78892	uc009nqq.2	-1701	ENSMUSG00000031825	Crispld2	cysteine-rich secretory protein LCCL domain containing 2
chr17	13402365	13402788	424	Ovary_peak_5023	30	.	5.17173	6.9976	3.06918	115	Intron	17	13397908	13399077	1170	1	100038394	uc012akk.1	4457	ENSMUSG00000117051	Gm10512	predicted gene 10512
chr2	130194422	130194625	204	Ovary_peak_6836	30	.	4.94807	6.97102	3.04295	22	Intron	2	130216511	130223365	6855	2	56264	uc008mir.2	28740	ENSMUSG00000027408	Cpxm1	carboxypeptidase X 1 (M14 family)
chr8	124880419	124880719	301	Ovary_peak_11369	30	.	4.94807	6.97102	3.04295	133	Downstream	8	124880867	124884646	3780	2	170732	uc009nsk.1	3927	ENSMUSG00000039079	Trhr2	thyrotropin releasing hormone receptor 2
chr9	64986796	64986996	201	Ovary_peak_11767	30	.	4.94807	6.97102	3.04295	64	Promoter	9	64988996	65033677	44682	1	19289	uc009qcv.1	-2000	ENSMUSG00000032394	Igdcc3	immunoglobulin superfamily, DCC subclass, member 3
chr1	4758718	4758919	202	Ovary_peak_25	30	.	4.93598	6.93595	3.00898	47	Distal Intergenic	1	4763279	4775807	12529	2	27395	uc007afd.2	16888	ENSMUSG00000033845	Mrpl15	mitochondrial ribosomal protein L15
chr1	15978307	15978537	231	Ovary_peak_85	30	.	4.93598	6.93595	3.00898	126	Distal Intergenic	1	15843943	15882803	38861	2	226866	uc007ajj.1	-95504	ENSMUSG00000032719	Sbspon	somatomedin B and thrombospondin, type 1 domain containing
chr1	23848667	23848984	318	Ovary_peak_113	30	.	4.93598	6.93595	3.00898	105	Intron	1	23851685	23916575	64891	2	98366	uc007amf.1	67591	ENSMUSG00000026155	Smap1	small ArfGAP 1
chr1	39827566	39827763	198	Ovary_peak_190	30	.	4.93598	6.93595	3.00898	29	Distal Intergenic	1	39860986	39862177	1192	2	100042065	uc007ato.2	34414	ENSMUSG00000091937	Gm3646	predicted gene 3646
chr1	109387420	109387623	204	Ovary_peak_562	30	.	4.93598	6.93595	3.00898	90	Distal Intergenic	1	109408000	109422177	14178	1	18788	uc007chn.2	-20377	ENSMUSG00000062345	Serpinb2	serine (or cysteine) peptidase inhibitor, clade B, member 2
chr1	182753594	182753797	204	Ovary_peak_956	30	.	4.93598	6.93595	3.00898	154	Distal Intergenic	1	182739879	182743734	3856	2	15078	uc007dws.1	-9860	ENSMUSG00000060743	H3f3a	H3.3 histone A
chr10	73694450	73694665	216	Ovary_peak_1375	30	.	4.93598	6.93595	3.00898	79	Intron	10	74093657	74112477	18821	1	11994	uc011xgi.1	-398992	ENSMUSG00000052613	Pcdh15	protocadherin 15
chr10	80085039	80085245	207	Ovary_peak_1404	30	.	4.93598	6.93595	3.00898	136	Promoter	10	80085525	80103516	17992	1	103236	uc007gea.2	-280	ENSMUSG00000003345	Csnk1g2	casein kinase 1, gamma 2
chr11	3586801	3587021	221	Ovary_peak_1672	30	.	4.93598	6.93595	3.00898	1	Intron	11	3558675	3590375	31701	1	74522	uc007htn.1	28126	ENSMUSG00000034543	Morc2a	microrchidia 2A
chr11	5696325	5696536	212	Ovary_peak_1686	30	.	4.93598	6.93595	3.00898	175	Intron	11	5701640	5703799	2160	2	56012	uc007hxe.2	7263	ENSMUSG00000020475	Pgam2	phosphoglycerate mutase 2
chr11	43243667	43243890	224	Ovary_peak_1847	30	.	4.93598	6.93595	3.00898	142	Distal Intergenic	11	43247233	43261483	14251	1	193116	uc007imp.1	-3343	ENSMUSG00000020409	Slu7	SLU7 splicing factor homolog (S. cerevisiae)
chr12	68142251	68142454	204	Ovary_peak_2598	30	.	4.93598	6.93595	3.00898	180	Intron	12	67567046	68323536	756491	2	320772	uc007nrl.2	181082	ENSMUSG00000034912	Mdga2	MAM domain containing glycosylphosphatidylinositol anchor 2
chr12	78087347	78087564	218	Ovary_peak_2652	30	.	4.93598	6.93595	3.00898	139	Distal Intergenic	12	78038256	78063235	24980	2	17187	uc011yoe.1	-24112	ENSMUSG00000059436	Max	Max protein
chr12	84866943	84867153	211	Ovary_peak_2691	30	.	4.93598	6.93595	3.00898	185	Promoter	12	84866999	84882942	15944	1	73828	uc007odf.2	0	ENSMUSG00000021222	Dcaf4	DDB1 and CUL4 associated factor 4
chr12	119146442	119146638	197	Ovary_peak_2882	30	.	4.93598	6.93595	3.00898	178	Intron	12	119116455	119172359	55905	2	13411	uc011yvs.1	25721	ENSMUSG00000018581	Dnah11	dynein, axonemal, heavy chain 11
chr13	33143608	33143824	217	Ovary_peak_3045	30	.	4.93598	6.93595	3.00898	145	Distal Intergenic	13	33119283	33132427	13145	1	20706	uc007qaa.1	24325	ENSMUSG00000021403	Serpinb9b	serine (or cysteine) peptidase inhibitor, clade B, member 9b
chr13	79290969	79291171	203	Ovary_peak_3310	30	.	4.93598	6.93595	3.00898	87	Distal Intergenic	13	78328236	78338243	10008	2	13865	uc007rhe.1	-952726	ENSMUSG00000069171	Nr2f1	nuclear receptor subfamily 2, group F, member 1
chr14	59059064	59059273	210	Ovary_peak_3727	30	.	4.93598	6.93595	3.00898	26	Distal Intergenic	14	58693952	58731557	37606	1	14180	uc007udy.2	365112	ENSMUSG00000021974	Fgf9	fibroblast growth factor 9
chr14	98416796	98417008	213	Ovary_peak_3909	30	.	4.93598	6.93595	3.00898	80	Intron	14	98186066	98568762	382697	2	13134	uc007uur.1	151754	ENSMUSG00000055639	Dach1	dachshund family transcription factor 1
chr15	75409308	75409586	279	Ovary_peak_4347	30	.	4.93598	6.93595	3.00898	126	Distal Intergenic	15	75395175	75397612	2438	2	23934	uc007wgv.2	-11696	ENSMUSG00000022577	Ly6h	lymphocyte antigen 6 complex, locus H
chr15	94635359	94635556	198	Ovary_peak_4451	30	.	4.93598	6.93595	3.00898	96	Intron	15	94459616	94926528	466913	1	320709	uc007xjn.1	175743	ENSMUSG00000063296	Tmem117	transmembrane protein 117
chr15	95638553	95638769	217	Ovary_peak_4456	30	.	4.93598	6.93595	3.00898	112	Intron	15	95621274	95805182	183909	1	105722	uc011zyg.1	17279	ENSMUSG00000064210	Ano6	anoctamin 6
chr16	10094758	10094981	224	Ovary_peak_4550	30	.	4.93598	6.93595	3.00898	53	Distal Intergenic	16	10170321	10175004	4684	1	68172	uc007yde.1	-75340	ENSMUSG00000039209	Rpl39l	ribosomal protein L39-like
chr17	10124473	10124677	205	Ovary_peak_5003	30	.	4.93598	6.93595	3.00898	73	Distal Intergenic	17	9859362	9862569	3208	2	67543	uc008ajy.2	-261904	ENSMUSG00000046173	Pabpc6	poly(A) binding protein, cytoplasmic 6
chr18	84156960	84157157	198	Ovary_peak_5860	30	.	4.93598	6.93595	3.00898	49	Distal Intergenic	18	84181019	84255782	74764	2	110796	uc008ful.1	98625	ENSMUSG00000046982	Tshz1	teashirt zinc finger family member 1
chr19	16395697	16396082	386	Ovary_peak_5950	30	.	4.93598	6.93595	3.00898	189	Intron	19	16510157	16685308	175152	1	14675	uc008gwu.2	-114075	ENSMUSG00000024697	Gna14	guanine nucleotide binding protein, alpha 14
chr19	27293442	27293679	238	Ovary_peak_6000	30	.	4.93598	6.93595	3.00898	130	Promoter	19	27291510	27328721	37212	1	22359	uc008hbu.2	1932	ENSMUSG00000024924	Vldlr	very low density lipoprotein receptor
chr19	41700125	41700582	458	Ovary_peak_6075	30	.	4.93598	6.93595	3.00898	110	Intron	19	41624129	41634271	10143	1	212391	uc008hmb.1	75996	ENSMUSG00000025019	Lcor	ligand dependent nuclear receptor corepressor
chr2	11830266	11830481	216	Ovary_peak_6248	30	.	4.93598	6.93595	3.00898	25	Distal Intergenic	2	11705832	11711950	6119	1	320816	uc008ijj.2	124434	ENSMUSG00000047909	Ankrd16	ankyrin repeat domain 16
chr2	35227833	35228065	233	Ovary_peak_6377	30	.	4.93598	6.93595	3.00898	99	Distal Intergenic	2	35209738	35223249	13512	2	75859	uc012bum.1	-4584	ENSMUSG00000026882	4930568D16Rik	RIKEN cDNA 4930568D16 gene
chr3	65429765	65429965	201	Ovary_peak_7418	30	.	4.93598	6.93595	3.00898	73	Distal Intergenic	3	65470150	65490101	19952	1	624866	uc008pks.2	-40185	ENSMUSG00000074579	Lekr1	leucine, glutamate and lysine rich 1
chr3	97364025	97364239	215	Ovary_peak_7570	30	.	4.93598	6.93595	3.00898	14	Downstream	3	97364671	97414113	49443	2	68058	uc008qow.1	49874	ENSMUSG00000028089	Chd1l	chromodomain helicase DNA binding protein 1-like
chr4	118765941	118766151	211	Ovary_peak_8363	30	.	4.93598	6.93595	3.00898	85	Distal Intergenic	4	118781350	118809934	28585	1	20525	uc008ule.2	-15199	ENSMUSG00000028645	Slc2a1	solute carrier family 2 (facilitated glucose transporter), member 1
chr4	127254363	127254573	211	Ovary_peak_8410	30	.	4.93598	6.93595	3.00898	154	Distal Intergenic	4	127032053	127035408	3356	2	14622	uc008uuv.1	-218955	ENSMUSG00000042357	Gjb5	gap junction protein, beta 5
chr4	137086713	137086921	209	Ovary_peak_8475	30	.	4.93598	6.93595	3.00898	195	Intron	4	137101434	137126545	25112	1	15530	uc008vjf.2	-14513	ENSMUSG00000028763	Hspg2	perlecan (heparan sulfate proteoglycan 2)
chr5	36807658	36807874	217	Ovary_peak_8746	30	.	4.93598	6.93595	3.00898	135	Promoter	5	36807834	36816726	8893	1	17713	uc008xep.1	0	ENSMUSG00000029198	Grpel1	GrpE-like 1, mitochondrial
chr5	103506276	103506491	216	Ovary_peak_9034	30	.	4.93598	6.93595	3.00898	3	Intron	5	103336967	103487411	150445	2	26414	uc008yjc.1	-18865	ENSMUSG00000046709	Mapk10	mitogen-activated protein kinase 10
chr5	145477309	145477512	204	Ovary_peak_9288	30	.	4.93598	6.93595	3.00898	48	Distal Intergenic	5	145496784	145522447	25664	2	243339	uc009als.1	44935	ENSMUSG00000043388	Tmem130	transmembrane protein 130
chr6	72947770	72948214	445	Ovary_peak_9661	30	.	4.93598	6.93595	3.00898	121	Distal Intergenic	6	72907341	72908742	1402	2	19240	uc012enk.1	-39028	ENSMUSG00000079523	Tmsb10	thymosin, beta 10
chr6	128129297	128129494	198	Ovary_peak_9962	30	.	4.93598	6.93595	3.00898	133	Intron	6	127911418	128093596	182179	2	109246	uc009ecq.1	-35701	ENSMUSG00000030352	Tspan9	tetraspanin 9
chr6	134912016	134912216	201	Ovary_peak_10001	30	.	4.93598	6.93595	3.00898	123	Distal Intergenic	6	134932019	134936854	4836	1	381823	uc012euq.1	-19803	ENSMUSG00000090698	Apold1	apolipoprotein L domain containing 1
chr7	4838950	4839149	200	Ovary_peak_10098	30	.	4.93598	6.93595	3.00898	176	Intron	7	4828655	4847318	18664	1	664994	uc012ewz.1	10295	ENSMUSG00000086784	Isoc2a	isochorismatase domain containing 2a
chr7	126105688	126105908	221	Ovary_peak_10613	30	.	4.93598	6.93595	3.00898	153	Intron	7	126080637	126116166	35530	1	434232	uc009jkw.1	25051	ENSMUSG00000073856	Iqck	IQ motif containing K
chr7	147481320	147481559	240	Ovary_peak_10748	30	.	4.93598	6.93595	3.00898	233	Intron	7	147508600	147509529	930	1	258958	uc009khm.1	-27041	ENSMUSG00000061489	Olfr525	olfactory receptor 525
chr8	13539077	13539566	490	Ovary_peak_10834	30	.	4.93598	6.93595	3.00898	66	Distal Intergenic	8	13550733	13562448	11716	2	66501	uc009kyb.1	22882	ENSMUSG00000031452	1700029H14Rik	RIKEN cDNA 1700029H14 gene
chr8	93031713	93031916	204	Ovary_peak_11180	30	.	4.93598	6.93595	3.00898	96	Distal Intergenic	8	92771011	92872151	101141	2	244579	uc009msb.2	-159562	ENSMUSG00000043668	Tox3	TOX high mobility group box family member 3
chr8	96100072	96100272	201	Ovary_peak_11202	30	.	4.93598	6.93595	3.00898	115	Distal Intergenic	8	96038095	96059607	21513	2	67935	uc009mvh.1	-40465	ENSMUSG00000058019	Ces5a	carboxylesterase 5A
chr9	14551360	14551558	199	Ovary_peak_11475	30	.	4.93598	6.93595	3.00898	21	Downstream	9	14552903	14556566	3664	2	14345	uc009oew.1	5008	ENSMUSG00000049307	Fut4	fucosyltransferase 4
chr9	20920495	20920691	197	Ovary_peak_11505	30	.	4.93598	6.93595	3.00898	44	Exon	9	20908512	20935719	27208	2	54721	uc009oke.1	15028	ENSMUSG00000032175	Tyk2	tyrosine kinase 2
chrX	8975635	8975845	211	Ovary_peak_12119	30	.	4.93598	6.93595	3.00898	63	Distal Intergenic	20	8927725	8928263	539	1	547154	uc009spt.2	47910	ENSMUSG00000100448	H2al1k	H2A histone family member L1K
chrX	91539218	91539429	212	Ovary_peak_12394	30	.	4.93598	6.93595	3.00898	190	Distal Intergenic	20	91480560	91518854	38295	1	236904	uc012hmc.1	58658	ENSMUSG00000043929	Klhl15	kelch-like 15
chrX	156135175	156135418	244	Ovary_peak_12619	30	.	4.93598	6.93595	3.00898	169	Promoter	20	156135248	156355248	220001	1	58194	uc009usu.1	0	ENSMUSG00000040990	Sh3kbp1	SH3-domain kinase binding protein 1
chr17	39985370	39985583	214	Ovary_peak_5173	30	.	3.0428	6.92334	3.00898	105	Distal Intergenic	17	39981081	39981190	110	1	751530	uc012ath.1	4289	NA	NA	NA
chr1	88127858	88128060	203	Ovary_peak_438	29	.	4.92341	6.89987	2.98874	64	Intron	1	88199796	88203880	4085	1	227327	uc007bvk.2	-71736	ENSMUSG00000079445	B3gnt7	UDP-GlcNAc:betaGal beta-1,3-N-acetylglucosaminyltransferase 7
chr7	146414498	146414699	202	Ovary_peak_10741	29	.	4.92341	6.89987	2.98874	87	3' UTR	7	146289537	146399206	109670	2	57740	uc012fvt.1	-15292	ENSMUSG00000015981	Stk32c	serine/threonine kinase 32C
chr12	74843280	74843493	214	Ovary_peak_2636	29	.	5.11121	6.86886	2.95883	64	Intron	12	74686028	74879171	193144	1	18755	uc011ynt.1	157252	ENSMUSG00000021108	Prkch	protein kinase C, eta
chr15	5229658	5229856	199	Ovary_peak_4041	29	.	5.11121	6.86886	2.95883	73	Distal Intergenic	15	5183404	5193831	10428	2	19219	uc007vcy.2	-35827	ENSMUSG00000039942	Ptger4	prostaglandin E receptor 4 (subtype EP4)
chr8	88023193	88023745	553	Ovary_peak_11149	29	.	5.11121	6.86886	2.95883	361	Intron	8	88016516	88051457	34942	1	108682	uc009mpy.1	6677	ENSMUSG00000031700	Gpt2	glutamic pyruvate transaminase (alanine aminotransferase) 2
chr9	7716434	7716658	225	Ovary_peak_11444	29	.	5.11121	6.86886	2.95883	88	Distal Intergenic	9	7692111	7699416	7306	1	17393	uc009ocv.1	24323	ENSMUSG00000018623	Mmp7	matrix metallopeptidase 7
chr14	27569407	27569665	259	Ovary_peak_3595	29	.	4.89899	6.83073	2.9221	164	Distal Intergenic	14	27483603	27489332	5730	2	211948	uc011zhs.1	-80075	ENSMUSG00000043702	Pde12	phosphodiesterase 12
chr3	94683709	94684085	377	Ovary_peak_7552	29	.	4.89899	6.83073	2.9221	192	Exon	3	94688246	94690880	2635	2	19172	uc008qhe.2	6795	ENSMUSG00000005779	Psmb4	proteasome (prosome, macropain) subunit, beta type 4
chr7	26052953	26053459	507	Ovary_peak_10172	29	.	4.89899	6.83073	2.9221	310	Promoter	7	26052718	26079167	26450	1	71722	uc009fsa.2	235	ENSMUSG00000005442	Cic	capicua transcriptional repressor
chr8	129317345	129317557	213	Ovary_peak_11395	29	.	4.89899	6.83073	2.9221	104	Distal Intergenic	8	129458450	129469730	11281	2	67952	uc009nza.1	152173	ENSMUSG00000093904	Tomm20	translocase of outer mitochondrial membrane 20
chrX	45279957	45280285	329	Ovary_peak_12240	29	.	4.89899	6.83073	2.9221	164	Intron	20	45266146	45310269	44124	1	320634	uc009tbs.1	13811	ENSMUSG00000001173	Ocrl	OCRL, inositol polyphosphate-5-phosphatase
chr3	151448901	151449283	383	Ovary_peak_7797	28	.	5.06268	6.7677	2.86013	292	Distal Intergenic	3	151421701	151425855	4155	2	15061	uc008rsl.1	-23046	ENSMUSG00000039146	Ifi44l	interferon-induced protein 44 like
chr19	5884137	5884351	215	Ovary_peak_5904	28	.	4.87482	6.76349	2.85599	183	Exon	19	5878466	5885768	7303	1	107375	uc008gfs.1	5671	ENSMUSG00000024818	Slc25a45	solute carrier family 25, member 45
chr6	90421212	90421432	221	Ovary_peak_9752	28	.	4.87482	6.76349	2.85599	88	Intron	6	90416406	90425203	8798	1	66277	uc009cxk.1	4806	ENSMUSG00000030087	Klf15	Kruppel-like factor 15
chr8	124731372	124731658	287	Ovary_peak_11368	28	.	4.87001	6.75026	2.84341	149	Distal Intergenic	8	124806041	124861147	55107	1	22761	uc009nsj.1	-74383	ENSMUSG00000049577	Zfpm1	zinc finger protein, multitype 1
chr1	3188645	3188851	207	Ovary_peak_17	27	.	4.45871	6.70195	2.79528	65	Distal Intergenic	1	3195985	3205713	9729	2	497097	uc007aet.1	16862	ENSMUSG00000051951	Xkr4	X-linked Kx blood group related 4
chr1	5477717	5477916	200	Ovary_peak_28	27	.	4.45871	6.70195	2.79528	103	Distal Intergenic	1	5578574	5592947	14374	1	18387	uc007afo.1	-100658	ENSMUSG00000025905	Oprk1	opioid receptor, kappa 1
chr1	9891933	9892136	204	Ovary_peak_45	27	.	4.45871	6.70195	2.79528	107	3' UTR	1	9898719	9912606	13888	1	240697	uc007agz.1	-6583	ENSMUSG00000046101	Mcmdc2	minichromosome maintenance domain containing 2
chr1	12236129	12236360	232	Ovary_peak_58	27	.	4.45871	6.70195	2.79528	159	Distal Intergenic	1	12682511	12850453	167943	1	240725	uc007aia.2	-446151	ENSMUSG00000016918	Sulf1	sulfatase 1
chr1	15029974	15030182	209	Ovary_peak_77	27	.	4.45871	6.70195	2.79528	82	Distal Intergenic	1	14862729	14908943	46215	2	277328	uc007ajc.1	-121031	ENSMUSG00000032769	Trpa1	transient receptor potential cation channel, subfamily A, member 1
chr1	15811075	15811275	201	Ovary_peak_80	27	.	4.45871	6.70195	2.79528	109	3' UTR	1	15795739	15833510	37772	1	21749	uc007aji.1	15336	ENSMUSG00000025925	Terf1	telomeric repeat binding factor 1
chr1	15956152	15956366	215	Ovary_peak_84	27	.	4.45871	6.70195	2.79528	111	Distal Intergenic	1	15843943	15882803	38861	2	226866	uc007ajj.1	-73349	ENSMUSG00000032719	Sbspon	somatomedin B and thrombospondin, type 1 domain containing
chr1	17168493	17168693	201	Ovary_peak_91	27	.	4.45871	6.70195	2.79528	122	Distal Intergenic	1	17135454	17154351	18898	1	14545	uc007akc.2	33039	ENSMUSG00000025777	Gdap1	ganglioside-induced differentiation-associated-protein 1
chr1	21884348	21884548	201	Ovary_peak_104	27	.	4.45871	6.70195	2.79528	11	Intron	1	21388484	21952023	563540	2	226922	uc007alq.2	67475	ENSMUSG00000028033	Kcnq5	potassium voltage-gated channel, subfamily Q, member 5
chr1	22553575	22553789	215	Ovary_peak_105	27	.	4.45871	6.70195	2.79528	13	Intron	1	22475030	22516186	41157	2	116837	uc007alx.1	-37389	ENSMUSG00000041670	Rims1	regulating synaptic membrane exocytosis 1
chr1	25775996	25776194	199	Ovary_peak_127	27	.	4.45871	6.70195	2.79528	128	Intron	1	25124321	25883620	759300	2	210933	uc007amw.2	107426	ENSMUSG00000033569	Adgrb3	adhesion G protein-coupled receptor B3
chr1	26048346	26048557	212	Ovary_peak_130	27	.	4.45871	6.70195	2.79528	74	Distal Intergenic	1	25124321	25886552	762232	2	210933	uc011wis.1	-161794	ENSMUSG00000033569	Adgrb3	adhesion G protein-coupled receptor B3
chr1	30923671	30923876	206	Ovary_peak_145	27	.	4.45871	6.70195	2.79528	158	Intron	1	30859187	30920101	60915	2	213109	uc007ane.1	-3570	ENSMUSG00000048874	Phf3	PHD finger protein 3
chr1	31235168	31235384	217	Ovary_peak_147	27	.	4.45871	6.70195	2.79528	73	Promoter	1	31233280	31261570	28291	1	266744	uc007ank.1	1888	ENSMUSG00000050217	Lgsn	lengsin, lens protein with glutamine synthetase domain
chr1	34892396	34892598	203	Ovary_peak_158	27	.	4.45871	6.70195	2.79528	44	Intron	1	34870063	34899895	29833	2	214469	uc007apj.2	7297	ENSMUSG00000037503	Fam168b	family with sequence similarity 168, member B
chr1	36418619	36418819	201	Ovary_peak_168	27	.	4.45871	6.70195	2.79528	84	Intron	1	36392575	36424859	32285	2	226976	uc011wji.1	6040	ENSMUSG00000010453	Kansl3	KAT8 regulatory NSL complex subunit 3
chr1	37904634	37904832	199	Ovary_peak_176	27	.	4.45871	6.70195	2.79528	172	Intron	1	37817669	37912218	94550	2	211484	uc007asa.1	7386	ENSMUSG00000060771	Tsga10	testis specific 10
chr1	38686204	38686403	200	Ovary_peak_182	27	.	4.45871	6.70195	2.79528	164	Promoter	1	38266398	38684089	417692	2	16764	uc007asu.1	-2115	ENSMUSG00000037138	Aff3	AF4/FMR2 family, member 3
chr1	38891903	38892118	216	Ovary_peak_186	27	.	4.45871	6.70195	2.79528	176	Distal Intergenic	1	38851354	38878060	26707	2	381338	uc007asx.1	-13843	ENSMUSG00000048814	Lonrf2	LON peptidase N-terminal domain and ring finger 2
chr1	42991553	42991768	216	Ovary_peak_209	27	.	4.45871	6.70195	2.79528	181	Distal Intergenic	1	43009717	43011992	2276	1	93690	uc007avc.2	-17949	ENSMUSG00000041907	Gpr45	G protein-coupled receptor 45
chr1	45645153	45645349	197	Ovary_peak_220	27	.	4.45871	6.70195	2.79528	31	Distal Intergenic	1	45471044	45560127	89084	2	12832	uc007aws.1	-85026	ENSMUSG00000026042	Col5a2	collagen, type V, alpha 2
chr1	47057632	47057834	203	Ovary_peak_223	27	.	4.45871	6.70195	2.79528	25	Distal Intergenic	1	46864389	46910354	45966	2	227059	uc007axc.1	-147278	ENSMUSG00000025986	Slc39a10	solute carrier family 39 (zinc transporter), member 10
chr1	47184379	47184578	200	Ovary_peak_228	27	.	4.45871	6.70195	2.79528	126	Distal Intergenic	1	46864389	46910354	45966	2	227059	uc007axc.1	-274025	ENSMUSG00000025986	Slc39a10	solute carrier family 39 (zinc transporter), member 10
chr1	47953529	47953729	201	Ovary_peak_232	27	.	4.45871	6.70195	2.79528	45	Distal Intergenic	1	46864389	46910354	45966	2	227059	uc007axc.1	-1043175	ENSMUSG00000025986	Slc39a10	solute carrier family 39 (zinc transporter), member 10
chr1	51442525	51442730	206	Ovary_peak_243	27	.	4.45871	6.70195	2.79528	50	Distal Intergenic	1	51522851	51535243	12393	2	109019	uc007axm.1	92513	ENSMUSG00000026107	Nabp1	nucleic acid binding protein 1
chr1	52141165	52141361	197	Ovary_peak_249	27	.	4.45871	6.70195	2.79528	174	Intron	1	52176282	52194696	18415	1	20846	uc007axy.1	-34921	ENSMUSG00000026104	Stat1	signal transducer and activator of transcription 1
chr1	52270606	52270819	214	Ovary_peak_252	27	.	4.45871	6.70195	2.79528	36	Intron	1	52242124	52264203	22080	2	14660	uc007ayg.1	-6403	ENSMUSG00000026103	Gls	glutaminase
chr1	53918087	53918307	221	Ovary_peak_259	27	.	4.45871	6.70195	2.79528	116	Intron	1	53812356	53842059	29704	2	98267	uc007azj.2	-76028	ENSMUSG00000026094	Stk17b	serine/threonine kinase 17b (apoptosis-inducing)
chr1	54516261	54516470	210	Ovary_peak_266	27	.	4.45871	6.70195	2.79528	90	Distal Intergenic	1	54454425	54495815	41391	2	98488	uc007azp.1	-20446	ENSMUSG00000041303	Gtf3c3	general transcription factor IIIC, polypeptide 3
chr1	55654561	55654786	226	Ovary_peak_269	27	.	4.45871	6.70195	2.79528	220	Intron	1	55462790	55811129	348340	1	227120	uc007ban.2	191771	ENSMUSG00000038349	Plcl1	phospholipase C-like 1
chr1	56360662	56360873	212	Ovary_peak_278	27	.	4.45871	6.70195	2.79528	71	Distal Intergenic	1	56692893	56694295	1403	2	71066	uc007bar.1	333422	ENSMUSG00000045336	Hsfy2	heat shock transcription factor, Y-linked 2
chr1	56656196	56656414	219	Ovary_peak_281	27	.	4.45871	6.70195	2.79528	87	Distal Intergenic	1	56692893	56694295	1403	2	71066	uc007bar.1	37881	ENSMUSG00000045336	Hsfy2	heat shock transcription factor, Y-linked 2
chr1	58472406	58472616	211	Ovary_peak_293	27	.	4.45871	6.70195	2.79528	75	Promoter	1	58468832	58472503	3672	2	12747	uc011wlk.1	0	ENSMUSG00000026034	Clk1	CDC-like kinase 1
chr1	58592866	58593063	198	Ovary_peak_294	27	.	4.45871	6.70195	2.79528	109	Intron	1	58519615	58561763	42149	2	18393	uc007bce.1	-31103	ENSMUSG00000026037	Orc2	origin recognition complex, subunit 2
chr1	58835539	58835740	202	Ovary_peak_300	27	.	4.45871	6.70195	2.79528	94	Distal Intergenic	1	58852218	58904347	52130	1	12370	uc007bcs.1	-16478	ENSMUSG00000026029	Casp8	caspase 8
chr1	60101479	60101679	201	Ovary_peak_305	27	.	4.45871	6.70195	2.79528	56	Promoter	1	60077635	60100028	22394	2	70375	uc007bed.1	-1451	ENSMUSG00000026018	Ica1l	islet cell autoantigen 1-like
chr1	62696429	62696638	210	Ovary_peak_318	27	.	4.45871	6.70195	2.79528	181	Distal Intergenic	1	62749891	62786506	36616	1	18187	uc007bfi.1	-53253	ENSMUSG00000025969	Nrp2	neuropilin 2
chr1	64955413	64955619	207	Ovary_peak_334	27	.	4.45871	6.70195	2.79528	42	Intron	1	64906872	64974671	67800	2	241075	uc007bhb.1	19052	ENSMUSG00000051344	Plekhm3	pleckstrin homology domain containing, family M, member 3
chr1	67595215	67595421	207	Ovary_peak_343	27	.	4.45871	6.70195	2.79528	96	Distal Intergenic	1	67169640	67277022	107383	1	227231	uc007biy.1	425575	ENSMUSG00000025991	Cps1	carbamoyl-phosphate synthetase 1
chr1	68192683	68192905	223	Ovary_peak_345	27	.	4.45871	6.70195	2.79528	101	Intron	1	68089015	68118262	29248	2	13869	uc007bjc.1	-74421	ENSMUSG00000062209	Erbb4	erb-b2 receptor tyrosine kinase 4
chr1	74549391	74549622	232	Ovary_peak_375	27	.	4.45871	6.70195	2.79528	101	Intron	1	74499261	74552377	53117	2	319651	uc007bme.1	2755	ENSMUSG00000033364	Usp37	ubiquitin specific peptidase 37
chr1	75818534	75818761	228	Ovary_peak_383	27	.	4.45871	6.70195	2.79528	122	Distal Intergenic	1	75544519	75556006	11488	1	20536	uc007bpx.2	274015	ENSMUSG00000006576	Slc4a3	solute carrier family 4 (anion exchanger), member 3
chr1	76516943	76517142	200	Ovary_peak_386	27	.	4.45871	6.70195	2.79528	123	Distal Intergenic	1	75544519	75556006	11488	1	20536	uc007bpx.2	972424	ENSMUSG00000006576	Slc4a3	solute carrier family 4 (anion exchanger), member 3
chr1	78384624	78384822	199	Ovary_peak_396	27	.	4.45871	6.70195	2.79528	165	Intron	1	78306921	78416861	109941	1	433323	uc007bqe.1	77703	ENSMUSG00000032908	Sgpp2	sphingosine-1-phosphate phosphotase 2
chr1	78860954	78861152	199	Ovary_peak_399	27	.	4.45871	6.70195	2.79528	132	Distal Intergenic	1	78813524	78816600	3077	1	57814	uc007bqq.1	47430	ENSMUSG00000047330	Kcne4	potassium voltage-gated channel, Isk-related subfamily, gene 4
chr1	79559626	79559827	202	Ovary_peak_401	27	.	4.45871	6.70195	2.79528	182	Distal Intergenic	1	79603451	79668547	65097	2	252903	uc011wnw.1	108720	ENSMUSG00000054702	Ap1s3	adaptor-related protein complex AP-1, sigma 3
chr1	81801511	81801734	224	Ovary_peak_413	27	.	4.45871	6.70195	2.79528	80	Distal Intergenic	1	82229680	82288014	58335	2	16367	uc007brp.2	486280	ENSMUSG00000055980	Irs1	insulin receptor substrate 1
chr1	82680362	82680566	205	Ovary_peak_420	27	.	4.45871	6.70195	2.79528	71	Intron	1	82721493	82748964	27472	1	75734	uc007brx.1	-40927	ENSMUSG00000026150	Mff	mitochondrial fission factor
chr1	85122355	85122570	216	Ovary_peak_434	27	.	4.45871	6.70195	2.79528	131	Intron	1	85084714	85106428	21715	2	381287	uc007btj.1	-15927	ENSMUSG00000089844	A530032D15Rik	RIKEN cDNA A530032D15Rik gene
chr1	89294719	89294927	209	Ovary_peak_444	27	.	4.45871	6.70195	2.79528	80	Intron	1	89282859	89291304	8446	2	100040591	uc007bwu.2	-3415	ENSMUSG00000079436	Kcnj13	potassium inwardly-rectifying channel, subfamily J, member 13
chr1	96597164	96597369	206	Ovary_peak_501	27	.	4.45871	6.70195	2.79528	129	Distal Intergenic	1	97210205	97224522	14318	1	67698	uc007cex.2	-612836	ENSMUSG00000051185	Fam174a	family with sequence similarity 174, member A
chr1	105447142	105447349	208	Ovary_peak_538	27	.	4.45871	6.70195	2.79528	44	Distal Intergenic	1	106665396	106892058	226663	1	23836	uc007cgc.1	-1218047	ENSMUSG00000050840	Cdh20	cadherin 20
chr1	107573941	107574149	209	Ovary_peak_547	27	.	4.45871	6.70195	2.79528	92	Intron	1	107560438	107651708	91271	1	227446	uc007cgm.2	13503	ENSMUSG00000026319	Relch	RAB11 binding and LisH domain, coiled-coil and HEAT repeat containing
chr1	109765965	109766171	207	Ovary_peak_567	27	.	4.45871	6.70195	2.79528	78	Distal Intergenic	1	109486583	109505555	18973	1	20725	uc007cht.2	279382	ENSMUSG00000026315	Serpinb8	serine (or cysteine) peptidase inhibitor, clade B, member 8
chr1	110886132	110886335	204	Ovary_peak_569	27	.	4.45871	6.70195	2.79528	161	Distal Intergenic	1	111878904	111962374	83471	1	241201	uc007chv.1	-992569	ENSMUSG00000026312	Cdh7	cadherin 7, type 2
chr1	114479701	114479927	227	Ovary_peak_578	27	.	4.45871	6.70195	2.79528	167	Distal Intergenic	1	113755279	113761495	6217	2	319901	uc007chy.1	-718206	ENSMUSG00000038702	Dsel	dermatan sulfate epimerase-like
chr1	116127262	116127481	220	Ovary_peak_582	27	.	4.45871	6.70195	2.79528	208	Distal Intergenic	1	117581714	118477251	895538	1	636808	uc007cia.1	-1454233	ENSMUSG00000070695	Cntnap5a	contactin associated protein-like 5A
chr1	116627916	116628138	223	Ovary_peak_587	27	.	4.45871	6.70195	2.79528	190	Distal Intergenic	1	117581714	118477251	895538	1	636808	uc007cia.1	-953576	ENSMUSG00000070695	Cntnap5a	contactin associated protein-like 5A
chr1	117209317	117209530	214	Ovary_peak_588	27	.	4.45871	6.70195	2.79528	150	Distal Intergenic	1	117581714	118477251	895538	1	636808	uc007cia.1	-372184	ENSMUSG00000070695	Cntnap5a	contactin associated protein-like 5A
chr1	121301373	121301573	201	Ovary_peak_603	27	.	4.45871	6.70195	2.79528	184	Distal Intergenic	1	121312042	121318825	6784	2	16324	uc007cir.1	17252	ENSMUSG00000037035	Inhbb	inhibin beta-B
chr1	125202951	125203160	210	Ovary_peak_621	27	.	4.45871	6.70195	2.79528	122	Distal Intergenic	1	125228715	125942136	713422	2	269109	uc007cjx.2	738976	ENSMUSG00000036815	Dpp10	dipeptidylpeptidase 10
chr1	126928442	126928644	203	Ovary_peak_626	27	.	4.45871	6.70195	2.79528	35	Distal Intergenic	1	127289483	127332067	42585	2	74117	uc007cke.1	403423	ENSMUSG00000026341	Actr3	ARP3 actin-related protein 3
chr1	127096182	127096384	203	Ovary_peak_627	27	.	4.45871	6.70195	2.79528	11	Distal Intergenic	1	127289483	127332067	42585	2	74117	uc007cke.1	235683	ENSMUSG00000026341	Actr3	ARP3 actin-related protein 3
chr1	128053875	128054175	301	Ovary_peak_633	27	.	4.45871	6.70195	2.79528	120	Intron	1	127810213	128278762	468550	2	210356	uc011wqy.1	224587	ENSMUSG00000049690	Nckap5	NCK-associated protein 5
chr1	130948676	130948874	199	Ovary_peak_654	27	.	4.45871	6.70195	2.79528	139	Distal Intergenic	1	131169881	131327630	157750	1	210417	uc007clu.2	-221007	ENSMUSG00000042581	Thsd7b	thrombospondin, type I, domain containing 7B
chr1	135847762	135847976	215	Ovary_peak_680	27	.	4.45871	6.70195	2.79528	103	Distal Intergenic	1	135806882	135817978	11097	2	116847	uc007crc.2	-29784	ENSMUSG00000041577	Prelp	proline arginine-rich end leucine-rich repeat
chr1	136768827	136769041	215	Ovary_peak_692	27	.	4.45871	6.70195	2.79528	117	Intron	1	136655644	136742997	87354	2	329251	uc007csl.1	-25830	ENSMUSG00000073557	Ppp1r12b	protein phosphatase 1, regulatory subunit 12B
chr1	139647869	139648066	198	Ovary_peak_710	27	.	4.45871	6.70195	2.79528	82	Distal Intergenic	1	139863032	139863295	264	1	735252	uc007cve.2	-214966	ENSMUSG00000065565	Mir181a-1	microRNA 181a-1
chr1	140780082	140780298	217	Ovary_peak_714	27	.	4.45871	6.70195	2.79528	62	Distal Intergenic	1	140748556	140753431	4876	2	69549	uc007cvw.1	-26651	ENSMUSG00000079283	2310009B15Rik	RIKEN cDNA 2310009B15 gene
chr1	145283400	145283597	198	Ovary_peak_734	27	.	4.45871	6.70195	2.79528	135	Distal Intergenic	1	145487827	145497067	9241	1	26878	uc007cwy.2	-204230	ENSMUSG00000033849	B3galt2	UDP-Gal:betaGlcNAc beta 1,3-galactosyltransferase, polypeptide 2
chr1	145929869	145930071	203	Ovary_peak_739	27	.	4.45871	6.70195	2.79528	108	Distal Intergenic	1	145846468	145851279	4812	2	19735	uc007cxg.2	-78590	ENSMUSG00000026360	Rgs2	regulator of G-protein signaling 2
chr1	146778915	146779123	209	Ovary_peak_741	27	.	4.45871	6.70195	2.79528	144	Distal Intergenic	1	146599971	146622551	22581	2	64214	uc007cxl.1	-156364	ENSMUSG00000026357	Rgs18	regulator of G-protein signaling 18
chr1	147540242	147540444	203	Ovary_peak_744	27	.	4.45871	6.70195	2.79528	19	Distal Intergenic	1	148342796	148749602	406807	1	215378	uc007cxo.2	-802352	ENSMUSG00000035131	Brinp3	bone morphogenetic protein/retinoic acid inducible neural specific 3
chr1	150914852	150915049	198	Ovary_peak_752	27	.	4.45871	6.70195	2.79528	161	Distal Intergenic	1	151676752	151808414	131663	2	18783	uc007cxt.1	893365	ENSMUSG00000056220	Pla2g4a	phospholipase A2, group IVA (cytosolic, calcium-dependent)
chr1	151250982	151251367	386	Ovary_peak_754	27	.	4.45871	6.70195	2.79528	97	Distal Intergenic	1	151676752	151808414	131663	2	18783	uc007cxt.1	557047	ENSMUSG00000056220	Pla2g4a	phospholipase A2, group IVA (cytosolic, calcium-dependent)
chr1	153208419	153208618	200	Ovary_peak_763	27	.	4.45871	6.70195	2.79528	145	Exon	1	153191628	153211575	19948	1	117198	uc007cyp.1	16791	ENSMUSG00000023150	Ivns1abp	influenza virus NS1A binding protein
chr1	155850044	155850262	219	Ovary_peak_780	27	.	4.45871	6.70195	2.79528	215	Distal Intergenic	1	155697747	155747338	49592	2	240817	uc007dan.1	-102706	ENSMUSG00000045968	Teddm2	transmembrane epididymal family member 2
chr1	158212792	158213000	209	Ovary_peak_790	27	.	4.45871	6.70195	2.79528	61	Intron	1	158185426	158232036	46611	2	214575	uc007dcf.3	19036	ENSMUSG00000060985	Tdrd5	tudor domain containing 5
chr1	158420968	158421169	202	Ovary_peak_792	27	.	4.45871	6.70195	2.79528	96	Distal Intergenic	1	158370281	158404459	34179	2	20652	uc007dck.1	-16509	ENSMUSG00000026600	Soat1	sterol O-acyltransferase 1
chr1	158525222	158525420	199	Ovary_peak_793	27	.	4.45871	6.70195	2.79528	25	Intron	1	158488918	158579750	90833	1	11352	uc011wug.1	36304	ENSMUSG00000026596	Abl2	v-abl Abelson murine leukemia viral oncogene 2 (arg, Abelson-related gene)
chr1	159516458	159516659	202	Ovary_peak_798	27	.	4.45871	6.70195	2.79528	65	Distal Intergenic	1	159465983	159492320	26338	1	89867	uc007ddo.1	50475	ENSMUSG00000026589	Sec16b	SEC16 homolog B (S. cerevisiae)
chr1	159599544	159599754	211	Ovary_peak_799	27	.	4.45871	6.70195	2.79528	199	Distal Intergenic	1	159465983	159492320	26338	1	89867	uc007ddo.1	133561	ENSMUSG00000026589	Sec16b	SEC16 homolog B (S. cerevisiae)
chr1	161370091	161370302	212	Ovary_peak_811	27	.	4.45871	6.70195	2.79528	103	Distal Intergenic	1	161453900	161855053	401154	1	21960	uc007dea.2	-83598	ENSMUSG00000015829	Tnr	tenascin R
chr1	162591142	162591342	201	Ovary_peak_823	27	.	4.45871	6.70195	2.79528	152	Intron	1	162506799	162507884	1086	2	620246	uc011wum.1	-83258	ENSMUSG00000118401	Gpr52	G protein-coupled receptor 52
chr1	162761851	162762085	235	Ovary_peak_825	27	.	4.45871	6.70195	2.79528	131	Distal Intergenic	1	162602582	162723069	120488	2	29809	uc007dek.1	-38782	ENSMUSG00000026721	Rabgap1l	RAB GTPase activating protein 1-like
chr1	164355583	164355794	212	Ovary_peak_831	27	.	4.45871	6.70195	2.79528	117	Intron	1	163917433	164408165	490733	2	103967	uc007dga.2	52371	ENSMUSG00000040265	Dnm3	dynamin 3
chr1	164887632	164887841	210	Ovary_peak_839	27	.	4.45871	6.70195	2.79528	170	Intron	1	164846682	164867646	20965	2	226565	uc007dhd.1	-19986	ENSMUSG00000095576	Fmo6	flavin containing monooxygenase 6
chr1	165603664	165603866	203	Ovary_peak_844	27	.	4.45871	6.70195	2.79528	69	Distal Intergenic	1	165633124	165655363	22240	2	240879	uc011wus.1	51497	ENSMUSG00000040113	Mettl11b	methyltransferase like 11B
chr1	165883358	165883576	219	Ovary_peak_845	27	.	4.45871	6.70195	2.79528	28	Promoter	1	165881344	165885257	3914	1	240880	uc007dht.1	2014	ENSMUSG00000026584	Scyl3	SCY1-like 3 (S. cerevisiae)
chr1	166853762	166853978	217	Ovary_peak_855	27	.	4.45871	6.70195	2.79528	108	Distal Intergenic	1	166861779	166865641	3863	2	16963	uc007dis.1	11663	ENSMUSG00000026573	Xcl1	chemokine (C motif) ligand 1
chr1	166947582	166947783	202	Ovary_peak_856	27	.	4.45871	6.70195	2.79528	2	Distal Intergenic	1	166861779	166865641	3863	2	16963	uc007dis.1	-81941	ENSMUSG00000026573	Xcl1	chemokine (C motif) ligand 1
chr1	170253443	170253641	199	Ovary_peak_887	27	.	4.45871	6.70195	2.79528	103	Intron	1	170266122	170267450	1329	2	18514	uc007dlh.1	13809	ENSMUSG00000052534	Pbx1	pre B cell leukemia homeobox 1
chr1	171222683	171222880	198	Ovary_peak_892	27	.	4.45871	6.70195	2.79528	13	Distal Intergenic	1	171428065	171461595	33531	2	66977	uc007dlj.1	238715	ENSMUSG00000026683	Nuf2	NUF2, NDC80 kinetochore complex component
chr1	172466250	172466466	217	Ovary_peak_898	27	.	4.45871	6.70195	2.79528	82	Intron	1	172254042	172487241	233200	2	70729	uc007dmf.1	20775	ENSMUSG00000038473	Nos1ap	nitric oxide synthase 1 (neuronal) adaptor protein
chr1	177107171	177107372	202	Ovary_peak_923	27	.	4.45871	6.70195	2.79528	94	Intron	1	176989207	177016357	27151	2	24012	uc007dtj.2	-90814	ENSMUSG00000026527	Rgs7	regulator of G protein signaling 7
chr1	180205083	180205285	203	Ovary_peak_941	27	.	4.45871	6.70195	2.79528	96	Distal Intergenic	1	180249284	180252824	3541	1	66359	uc007duz.1	-43999	ENSMUSG00000026500	Cox20	cytochrome c oxidase assembly protein 20
chr1	181238808	181239015	208	Ovary_peak_950	27	.	4.45871	6.70195	2.79528	107	Intron	1	180885170	181448134	562965	2	69726	uc007dvj.1	209119	ENSMUSG00000055067	Smyd3	SET and MYND domain containing 3
chr1	183954596	183954795	200	Ovary_peak_969	27	.	4.45871	6.70195	2.79528	145	Distal Intergenic	1	183886242	183950111	63870	2	13800	uc007dxt.1	-4485	ENSMUSG00000022995	Enah	ENAH actin regulator
chr1	184905833	184906033	201	Ovary_peak_974	27	.	4.45871	6.70195	2.79528	123	3' UTR	1	184884919	184906175	21257	1	53791	uc007dyl.1	20914	ENSMUSG00000079164	Tlr5	toll-like receptor 5
chr1	191248598	191248809	212	Ovary_peak_1011	27	.	4.45871	6.70195	2.79528	141	Distal Intergenic	1	191031809	191226152	194344	2	16526	uc007ean.2	-22446	ENSMUSG00000037624	Kcnk2	potassium channel, subfamily K, member 2
chr1	195051322	195051595	274	Ovary_peak_1032	27	.	4.45871	6.70195	2.79528	62	Intron	1	195047835	195067791	19957	2	15483	uc007eef.1	16196	ENSMUSG00000016194	Hsd11b1	hydroxysteroid 11-beta dehydrogenase 1
chr10	3842432	3842654	223	Ovary_peak_1048	27	.	4.45871	6.70195	2.79528	64	Distal Intergenic	10	3517304	3587948	70645	2	18390	uc011wzn.1	-254484	ENSMUSG00000000766	Oprm1	opioid receptor, mu 1
chr10	4987073	4987290	218	Ovary_peak_1052	27	.	4.45871	6.70195	2.79528	110	Intron	10	4978882	5022156	43275	1	64009	uc007egp.1	8191	ENSMUSG00000096054	Syne1	spectrin repeat containing, nuclear envelope 1
chr10	5964117	5964329	213	Ovary_peak_1059	27	.	4.45871	6.70195	2.79528	2	Intron	10	5959079	5979467	20389	1	381990	uc007ehg.2	5038	ENSMUSG00000075327	Zbtb2	zinc finger and BTB domain containing 2
chr10	7039351	7039565	215	Ovary_peak_1069	27	.	4.45871	6.70195	2.79528	80	Distal Intergenic	10	6977241	6980399	3159	2	76142	uc007ehs.1	-58952	ENSMUSG00000040653	Ppp1r14c	protein phosphatase 1, regulatory inhibitor subunit 14C
chr10	7375353	7375563	211	Ovary_peak_1071	27	.	4.45871	6.70195	2.79528	203	Intron	10	7357533	7368953	11421	2	18537	uc011wzx.1	-6400	ENSMUSG00000019795	Pcmt1	protein-L-isoaspartate (D-aspartate) O-methyltransferase 1
chr10	7670715	7670924	210	Ovary_peak_1074	27	.	4.45871	6.70195	2.79528	158	Intron	10	7625446	7675921	50476	2	68652	uc007eir.2	4997	ENSMUSG00000015755	Tab2	TGF-beta activated kinase 1/MAP3K7 binding protein 2
chr10	9855794	9855996	203	Ovary_peak_1085	27	.	4.45871	6.70195	2.79528	102	Distal Intergenic	10	9475345	9620838	145494	2	78808	uc007eiz.2	-234956	ENSMUSG00000019790	Stxbp5	syntaxin binding protein 5 (tomosyn)
chr10	10473195	10473399	205	Ovary_peak_1086	27	.	4.45871	6.70195	2.79528	138	Intron	10	10325743	10336111	10369	1	382450	uc011xac.1	147452	ENSMUSG00000098065	Gm5177	glyceraldehyde-3-phosphate dehydrogenase pseudogene
chr10	10995093	10995312	220	Ovary_peak_1087	27	.	4.45871	6.70195	2.79528	88	Distal Intergenic	10	11001128	11017767	16640	1	71865	uc007ejt.2	-5816	ENSMUSG00000047648	Fbxo30	F-box protein 30
chr10	12379596	12379795	200	Ovary_peak_1091	27	.	4.45871	6.70195	2.79528	151	Intron	10	12386221	12408660	22440	2	22288	uc007ejz.1	28865	ENSMUSG00000019820	Utrn	utrophin
chr10	18514215	18514436	222	Ovary_peak_1118	27	.	4.45871	6.70195	2.79528	104	Intron	10	18499533	18506599	7067	2	237300	uc007emq.1	-7616	ENSMUSG00000044624	Gm4922	predicted gene 4922
chr10	20856273	20856476	204	Ovary_peak_1137	27	.	4.45871	6.70195	2.79528	100	Intron	10	20844736	20862898	18163	2	17863	uc011xbd.1	6422	ENSMUSG00000019982	Myb	myeloblastosis oncogene
chr10	26610392	26610598	207	Ovary_peak_1168	27	.	4.45871	6.70195	2.79528	107	Intron	10	26492318	26638454	146137	1	73910	uc007ese.1	118074	ENSMUSG00000039031	Arhgap18	Rho GTPase activating protein 18
chr10	27205883	27206107	225	Ovary_peak_1172	27	.	4.45871	6.70195	2.79528	11	Intron	10	26701092	27336748	635657	2	16773	uc007esg.1	130641	ENSMUSG00000019899	Lama2	laminin, alpha 2
chr10	27724301	27724512	212	Ovary_peak_1175	27	.	4.45871	6.70195	2.79528	108	Distal Intergenic	10	27794626	27984479	189854	1	19272	uc007esj.1	-70114	ENSMUSG00000019889	Ptprk	protein tyrosine phosphatase, receptor type, K
chr10	28768242	28768442	201	Ovary_peak_1181	27	.	4.45871	6.70195	2.79528	91	Distal Intergenic	10	28692094	28706112	14019	2	67719	uc007ess.2	-62130	ENSMUSG00000015519	2310057J18Rik	RIKEN cDNA 2310057J18 gene
chr10	30728718	30728925	208	Ovary_peak_1187	27	.	4.45871	6.70195	2.79528	80	Distal Intergenic	10	30552165	30562589	10425	2	15214	uc007etp.1	-166129	ENSMUSG00000019789	Hey2	hairy/enhancer-of-split related with YRPW motif 2
chr10	36334171	36334372	202	Ovary_peak_1205	27	.	4.45871	6.70195	2.79528	103	Intron	10	36226613	36554200	327588	1	319415	uc011xcs.1	107558	ENSMUSG00000044499	Hs3st5	heparan sulfate (glucosamine) 3-O-sulfotransferase 5
chr10	38578220	38578432	213	Ovary_peak_1209	27	.	4.45871	6.70195	2.79528	95	Distal Intergenic	10	38540347	38541585	1239	2	215919	uc011xct.1	-36635	ENSMUSG00000094311	Rfpl4b	ret finger protein-like 4B
chr10	40113985	40114185	201	Ovary_peak_1217	27	.	4.45871	6.70195	2.79528	3	5' UTR	10	40069114	40203624	134511	1	78334	uc007ewy.2	44871	ENSMUSG00000038481	Cdk19	cyclin-dependent kinase 19
chr10	42468243	42468440	198	Ovary_peak_1232	27	.	4.45871	6.70195	2.79528	94	Intron	10	42481302	42552320	71019	1	140740	uc007eyx.2	-12862	ENSMUSG00000019802	Sec63	SEC63-like (S. cerevisiae)
chr10	49598061	49598260	200	Ovary_peak_1258	27	.	4.45871	6.70195	2.79528	81	Distal Intergenic	10	49215244	49508560	293317	2	14806	uc007fai.1	-89501	ENSMUSG00000056073	Grik2	glutamate receptor, ionotropic, kainate 2 (beta 2)
chr10	52019205	52019411	207	Ovary_peak_1268	27	.	4.45871	6.70195	2.79528	142	Intron	10	51953425	52041183	87759	1	66686	uc007fbe.2	65780	ENSMUSG00000019891	Dcbld1	discoidin, CUB and LCCL domain containing 1
chr10	53303491	53303700	210	Ovary_peak_1274	27	.	4.45871	6.70195	2.79528	50	Intron	10	53257130	53312967	55838	2	71567	uc007fbp.1	9267	ENSMUSG00000058298	Mcm9	minichromosome maintenance 9 homologous recombination repair factor
chr10	54017801	54018000	200	Ovary_peak_1277	27	.	4.45871	6.70195	2.79528	35	Distal Intergenic	10	53733111	53795602	62492	2	17155	uc007fby.1	-222199	ENSMUSG00000003746	Man1a	mannosidase 1, alpha
chr10	54449472	54449703	232	Ovary_peak_1279	27	.	4.45871	6.70195	2.79528	97	Distal Intergenic	10	53733111	53795602	62492	2	17155	uc007fby.1	-653870	ENSMUSG00000003746	Man1a	mannosidase 1, alpha
chr10	55054309	55054517	209	Ovary_peak_1280	27	.	4.45871	6.70195	2.79528	94	Distal Intergenic	10	55826723	55836686	9964	1	73390	uc007fcb.1	-772206	ENSMUSG00000047669	Msl3l2	MSL3 like 2
chr10	55062737	55062933	197	Ovary_peak_1281	27	.	4.45871	6.70195	2.79528	102	Distal Intergenic	10	55826723	55836686	9964	1	73390	uc007fcb.1	-763790	ENSMUSG00000047669	Msl3l2	MSL3 like 2
chr10	63117063	63117261	199	Ovary_peak_1320	27	.	4.45871	6.70195	2.79528	147	Intron	10	63283803	64466415	1182613	1	216033	uc007fkj.2	-166542	ENSMUSG00000060843	Ctnna3	catenin (cadherin associated protein), alpha 3
chr10	63651911	63652112	202	Ovary_peak_1323	27	.	4.45871	6.70195	2.79528	172	Intron	10	63550244	63553003	2760	2	216028	uc007fkl.1	-98908	ENSMUSG00000042846	Lrrtm3	leucine rich repeat transmembrane neuronal 3
chr10	67603267	67603482	216	Ovary_peak_1345	27	.	4.45871	6.70195	2.79528	122	Intron	10	67580983	67599374	18392	2	71371	uc007fmi.1	-3893	ENSMUSG00000019947	Arid5b	AT rich interactive domain 5B (MRF1-like)
chr10	67689009	67689213	205	Ovary_peak_1347	27	.	4.45871	6.70195	2.79528	169	Intron	10	67558341	67706106	147766	2	71371	uc007fmg.1	16893	ENSMUSG00000019947	Arid5b	AT rich interactive domain 5B (MRF1-like)
chr10	68249945	68250169	225	Ovary_peak_1352	27	.	4.45871	6.70195	2.79528	35	Distal Intergenic	10	68186494	68245402	58909	1	327766	uc011xfs.1	63451	ENSMUSG00000060044	Tmem26	transmembrane protein 26
chr10	70486199	70486401	203	Ovary_peak_1364	27	.	4.45871	6.70195	2.79528	70	Intron	10	70397250	70411237	13988	2	83675	uc007foi.1	-74962	ENSMUSG00000014329	Bicc1	BicC family RNA binding protein 1
chr10	70841487	70841702	216	Ovary_peak_1368	27	.	4.45871	6.70195	2.79528	44	Intron	10	70844497	70895928	51432	1	69718	uc007fov.1	-2795	ENSMUSG00000060733	Ipmk	inositol polyphosphate multikinase
chr10	72501791	72501987	197	Ovary_peak_1372	27	.	4.45871	6.70195	2.79528	62	Intron	10	72562090	73780009	1217920	1	11994	uc007fpe.1	-60103	ENSMUSG00000052613	Pcdh15	protocadherin 15
chr10	85158677	85158884	208	Ovary_peak_1432	27	.	4.45871	6.70195	2.79528	112	Distal Intergenic	10	85107948	85123037	15090	1	74007	uc007gli.1	50729	ENSMUSG00000020042	Btbd11	BTB (POZ) domain containing 11
chr10	88284590	88284798	209	Ovary_peak_1444	27	.	4.45871	6.70195	2.79528	160	Exon	10	88209352	88289559	80208	2	70683	uc007grx.2	4761	ENSMUSG00000004356	Utp20	UTP20 small subunit processome component
chr10	88424822	88425034	213	Ovary_peak_1445	27	.	4.45871	6.70195	2.79528	108	Intron	10	88348737	88392260	43524	1	216225	uc007grz.1	76085	ENSMUSG00000020062	Slc5a8	solute carrier family 5 (iodide transporter), member 8
chr10	95354273	95354487	215	Ovary_peak_1486	27	.	4.45871	6.70195	2.79528	99	Distal Intergenic	10	95403297	95465637	62341	1	216238	uc011xmf.1	-48810	ENSMUSG00000036499	Eea1	early endosome antigen 1
chr10	95838202	95838447	246	Ovary_peak_1490	27	.	4.45871	6.70195	2.79528	53	Distal Intergenic	10	96079635	96085445	5811	1	12226	uc007gww.2	-241188	ENSMUSG00000036478	Btg1	BTG anti-proliferation factor 1
chr10	96317311	96317520	210	Ovary_peak_1496	27	.	4.45871	6.70195	2.79528	105	Distal Intergenic	10	96079635	96085445	5811	1	12226	uc007gww.2	237676	ENSMUSG00000036478	Btg1	BTG anti-proliferation factor 1
chr10	100093898	100094102	205	Ovary_peak_1514	27	.	4.45871	6.70195	2.79528	124	Distal Intergenic	10	100055020	100081025	26006	1	66605	uc007gxz.1	38878	ENSMUSG00000056912	1700017N19Rik	RIKEN cDNA 1700017N19 gene
chr10	101378666	101378864	199	Ovary_peak_1516	27	.	4.45871	6.70195	2.79528	152	Intron	10	101235326	101235406	81	1	100526516	uc011xms.1	143340	ENSMUSG00000092952	Mir3059	microRNA 3059
chr10	101464744	101464948	205	Ovary_peak_1517	27	.	4.45871	6.70195	2.79528	24	Intron	10	101621492	101736178	114687	1	67569	uc007gyb.2	-156544	ENSMUSG00000019888	Mgat4c	MGAT4 family, member C
chr10	101757199	101757748	550	Ovary_peak_1518	27	.	4.45871	6.70195	2.79528	532	Intron	10	101837071	101854102	17032	1	67569	uc007gyd.2	-79323	ENSMUSG00000019888	Mgat4c	MGAT4 family, member C
chr10	109218343	109218539	197	Ovary_peak_1548	27	.	4.45871	6.70195	2.79528	164	Intron	10	109120495	109260675	140181	2	260315	uc007gzk.1	42136	ENSMUSG00000020181	Nav3	neuron navigator 3
chr10	111815618	111815829	212	Ovary_peak_1560	27	.	4.45871	6.70195	2.79528	111	Intron	10	111892664	111902930	10267	1	268345	uc011xnj.1	-76835	ENSMUSG00000035681	Kcnc2	potassium voltage gated channel, Shaw-related subfamily, member 2
chr10	113944852	113945072	221	Ovary_peak_1567	27	.	4.45871	6.70195	2.79528	91	Intron	10	113835877	114238426	402550	2	237553	uc007hat.2	293354	ENSMUSG00000050663	Trhde	TRH-degrading enzyme
chr10	116135674	116135880	207	Ovary_peak_1571	27	.	4.45871	6.70195	2.79528	129	Distal Intergenic	10	115946847	116018567	71721	2	72068	uc007hcf.1	-117107	ENSMUSG00000020166	Cnot2	CCR4-NOT transcription complex, subunit 2
chr10	117576256	117576464	209	Ovary_peak_1584	27	.	4.45871	6.70195	2.79528	103	Promoter	10	117578843	117585195	6353	1	17245	uc007hds.2	-2379	ENSMUSG00000020212	Mdm1	transformed mouse 3T3 cell double minute 1
chr10	118396896	118397295	400	Ovary_peak_1589	27	.	4.45871	6.70195	2.79528	73	Distal Intergenic	10	118296405	118305959	9555	2	69181	uc007hea.1	-90937	ENSMUSG00000028630	Dyrk2	dual-specificity tyrosine-(Y)-phosphorylation regulated kinase 2
chr10	123287630	123287846	217	Ovary_peak_1622	27	.	4.45871	6.70195	2.79528	159	Distal Intergenic	10	122701132	123178035	476904	1	268354	uc007hgw.1	586498	ENSMUSG00000044071	Tafa2	TAFA chemokine like family member 2
chr10	127137635	127137837	203	Ovary_peak_1643	27	.	4.45871	6.70195	2.79528	109	3' UTR	10	127142312	127157996	15685	1	432516	uc007hkh.2	-4475	ENSMUSG00000025401	Myo1a	myosin IA
chr10	127617235	127617436	202	Ovary_peak_1651	27	.	4.45871	6.70195	2.79528	156	Promoter	10	127566526	127617353	50828	2	56516	uc007hln.1	0	ENSMUSG00000040043	Rbms2	RNA binding motif, single stranded interacting protein 2
chr10	128159785	128159993	209	Ovary_peak_1659	27	.	4.45871	6.70195	2.79528	57	Intron	10	128143314	128157294	13981	1	20431	uc007hob.1	16471	ENSMUSG00000025359	Pmel	premelanosome protein
chr11	4397235	4397727	493	Ovary_peak_1680	27	.	4.45871	6.70195	2.79528	387	Exon	11	4380871	4388369	7499	2	74302	uc007huw.1	-8866	ENSMUSG00000034354	Mtmr3	myotubularin related protein 3
chr11	10806514	10806723	210	Ovary_peak_1707	27	.	4.45871	6.70195	2.79528	42	Distal Intergenic	11	11014019	11163529	149511	1	319922	uc007iac.1	-207296	ENSMUSG00000050830	Vwc2	von Willebrand factor C domain containing 2
chr11	10959587	10959789	203	Ovary_peak_1709	27	.	4.45871	6.70195	2.79528	131	Distal Intergenic	11	11014019	11163529	149511	1	319922	uc007iac.1	-54230	ENSMUSG00000050830	Vwc2	von Willebrand factor C domain containing 2
chr11	10999304	10999505	202	Ovary_peak_1710	27	.	4.45871	6.70195	2.79528	77	Distal Intergenic	11	11014019	11163529	149511	1	319922	uc007iac.1	-14514	ENSMUSG00000050830	Vwc2	von Willebrand factor C domain containing 2
chr11	12073923	12074123	201	Ovary_peak_1718	27	.	4.45871	6.70195	2.79528	68	Distal Intergenic	11	11867367	11937423	70057	2	14783	uc007ibb.2	-136500	ENSMUSG00000020176	Grb10	growth factor receptor bound protein 10
chr11	15194010	15194243	234	Ovary_peak_1728	27	.	4.45871	6.70195	2.79528	87	Distal Intergenic	11	14499243	14500319	1077	1	432536	uc007ibi.2	694767	ENSMUSG00000084135	Pom121l12	POM121 membrane glycoprotein-like 12
chr11	15572503	15572722	220	Ovary_peak_1729	27	.	4.45871	6.70195	2.79528	70	Distal Intergenic	11	16157727	16184554	26828	1	211739	uc007ibk.2	-585005	ENSMUSG00000048834	Vstm2a	V-set and transmembrane domain containing 2A
chr11	16041734	16041953	220	Ovary_peak_1731	27	.	4.45871	6.70195	2.79528	120	Distal Intergenic	11	16157727	16184554	26828	1	211739	uc007ibk.2	-115774	ENSMUSG00000048834	Vstm2a	V-set and transmembrane domain containing 2A
chr11	16459122	16459341	220	Ovary_peak_1734	27	.	4.45871	6.70195	2.79528	157	Distal Intergenic	11	16401641	16408487	6847	2	20335	uc011xrs.1	-50635	ENSMUSG00000078974	Sec61g	SEC61, gamma subunit
chr11	16483616	16483817	202	Ovary_peak_1736	27	.	4.45871	6.70195	2.79528	151	Distal Intergenic	11	16401641	16408487	6847	2	20335	uc011xrs.1	-75129	ENSMUSG00000078974	Sec61g	SEC61, gamma subunit
chr11	18856608	18856808	201	Ovary_peak_1744	27	.	4.45871	6.70195	2.79528	135	Intron	11	18780431	18918972	138542	2	17268	uc007icl.2	62164	ENSMUSG00000020160	Meis1	Meis homeobox 1
chr11	19336601	19336815	215	Ovary_peak_1748	27	.	4.45871	6.70195	2.79528	106	Distal Intergenic	11	18909787	18918972	9186	2	17268	uc007ico.2	-417629	ENSMUSG00000020160	Meis1	Meis homeobox 1
chr11	21472025	21472283	259	Ovary_peak_1758	27	.	4.45871	6.70195	2.79528	133	Promoter	11	21472284	21597571	125288	1	216560	uc007idw.1	-1	ENSMUSG00000020319	Wdpcp	WD repeat containing planar cell polarity effector
chr11	22337585	22337782	198	Ovary_peak_1762	27	.	4.45871	6.70195	2.79528	90	Distal Intergenic	11	22412286	22419234	6949	1	103765	uc007iee.1	-74504	ENSMUSG00000049904	Tmem17	transmembrane protein 17
chr11	24270308	24270527	220	Ovary_peak_1774	27	.	4.45871	6.70195	2.79528	62	Distal Intergenic	11	23980695	24073558	92864	1	14025	uc007ifw.2	289613	ENSMUSG00000000861	Bcl11a	B cell CLL/lymphoma 11A (zinc finger protein)
chr11	29930344	29930551	208	Ovary_peak_1791	27	.	4.45871	6.70195	2.79528	99	Distal Intergenic	11	29643051	29926033	282983	2	237711	uc007ihq.1	-4311	ENSMUSG00000044072	Eml6	echinoderm microtubule associated protein like 6
chr11	31038479	31038687	209	Ovary_peak_1794	27	.	4.45871	6.70195	2.79528	69	Distal Intergenic	11	30876709	30886365	9657	2	68044	uc007iii.1	-152114	ENSMUSG00000020309	Chac2	ChaC, cation transport regulator 2
chr11	33347958	33348171	214	Ovary_peak_1810	27	.	4.45871	6.70195	2.79528	73	Intron	11	33111794	33413746	301953	2	66011	uc007ikh.2	65575	ENSMUSG00000040594	Ranbp17	RAN binding protein 17
chr11	33435239	33435459	221	Ovary_peak_1811	27	.	4.45871	6.70195	2.79528	128	Distal Intergenic	11	33228444	33420681	192238	2	66011	uc011xsy.1	-14558	ENSMUSG00000040594	Ranbp17	RAN binding protein 17
chr11	35538873	35539110	238	Ovary_peak_1816	27	.	4.45871	6.70195	2.79528	99	Distal Intergenic	11	35582997	35604787	21791	1	211347	uc007ilf.1	-43887	ENSMUSG00000018846	Pank3	pantothenate kinase 3
chr11	36241822	36242047	226	Ovary_peak_1819	27	.	4.45871	6.70195	2.79528	185	Intron	11	35954254	36491247	536994	2	23964	uc007ilm.1	249200	ENSMUSG00000049336	Tenm2	teneurin transmembrane protein 2
chr11	36664529	36664725	197	Ovary_peak_1823	27	.	4.45871	6.70195	2.79528	170	Intron	11	35820171	36757745	937575	2	23964	uc007ilk.1	93020	ENSMUSG00000049336	Tenm2	teneurin transmembrane protein 2
chr11	39563202	39563402	201	Ovary_peak_1834	27	.	4.45871	6.70195	2.79528	60	Distal Intergenic	11	40492816	40506184	13369	2	108645	uc007ilp.2	942782	ENSMUSG00000042032	Mat2b	methionine adenosyltransferase II, beta
chr11	39640345	39640543	199	Ovary_peak_1836	27	.	4.45871	6.70195	2.79528	97	Distal Intergenic	11	40492816	40506184	13369	2	108645	uc007ilp.2	865641	ENSMUSG00000042032	Mat2b	methionine adenosyltransferase II, beta
chr11	46972378	46972600	223	Ovary_peak_1868	27	.	4.45871	6.70195	2.79528	89	Intron	11	46792285	47192804	400520	2	24052	uc007ioz.1	220204	ENSMUSG00000020354	Sgcd	sarcoglycan, delta (dystrophin-associated glycoprotein)
chr11	55996938	55997140	203	Ovary_peak_1916	27	.	4.45871	6.70195	2.79528	137	Distal Intergenic	11	55838492	55854489	15998	2	216749	uc007izq.1	-142449	ENSMUSG00000037393	Nmur2	neuromedin U receptor 2
chr11	56363997	56364208	212	Ovary_peak_1919	27	.	4.45871	6.70195	2.79528	26	Distal Intergenic	11	56825193	57143746	318554	1	14799	uc007izr.2	-460985	ENSMUSG00000020524	Gria1	glutamate receptor, ionotropic, AMPA1 (alpha 1)
chr11	56371820	56372032	213	Ovary_peak_1920	27	.	4.45871	6.70195	2.79528	184	Distal Intergenic	11	56825193	57143746	318554	1	14799	uc007izr.2	-453161	ENSMUSG00000020524	Gria1	glutamate receptor, ionotropic, AMPA1 (alpha 1)
chr11	62061349	62061560	212	Ovary_peak_1942	27	.	4.45871	6.70195	2.79528	92	Promoter	11	62062486	62079954	17469	1	11541	uc007jio.1	-926	ENSMUSG00000018500	Adora2b	adenosine A2b receptor
chr11	63554005	63554209	205	Ovary_peak_1952	27	.	4.45871	6.70195	2.79528	79	Distal Intergenic	11	63698195	63735786	37592	2	54710	uc007jkn.1	181577	ENSMUSG00000070407	Hs3st3b1	heparan sulfate (glucosamine) 3-O-sulfotransferase 3B1
chr11	66499834	66500084	251	Ovary_peak_1971	27	.	4.45871	6.70195	2.79528	111	Distal Intergenic	11	66025227	66339628	314402	2	380702	uc007jlm.2	-160206	ENSMUSG00000053930	Shisa6	shisa family member 6
chr11	70391446	70391655	210	Ovary_peak_1997	27	.	4.45871	6.70195	2.79528	168	Intron	11	70376383	70427984	51602	1	50932	uc007jvm.1	15063	ENSMUSG00000020827	Mink1	misshapen-like kinase 1 (zebrafish)
chr11	73331350	73331575	226	Ovary_peak_2024	27	.	4.45871	6.70195	2.79528	135	Promoter	11	73329761	73330699	939	2	258435	uc007kaw.1	-651	ENSMUSG00000095312	Olfr382	olfactory receptor 382
chr11	73337934	73338143	210	Ovary_peak_2025	27	.	4.45871	6.70195	2.79528	96	Distal Intergenic	11	73329761	73330699	939	2	258435	uc007kaw.1	-7235	ENSMUSG00000095312	Olfr382	olfactory receptor 382
chr11	76918006	76918216	211	Ovary_peak_2047	27	.	4.45871	6.70195	2.79528	117	Promoter	11	76903417	76916564	13148	2	319634	uc007kgi.1	-1442	ENSMUSG00000050944	Efcab5	EF-hand calcium binding domain 5
chr11	79281280	79281482	203	Ovary_peak_2056	27	.	4.45871	6.70195	2.79528	150	Intron	11	79261627	79286977	25351	1	18015	uc011yam.1	19653	ENSMUSG00000020716	Nf1	neurofibromin 1
chr11	80712898	80713116	219	Ovary_peak_2063	27	.	4.45871	6.70195	2.79528	199	Intron	11	80671891	80681316	9426	1	75622	uc011yav.1	41007	ENSMUSG00000053184	Spaca3	sperm acrosome associated 3
chr11	83321052	83321249	198	Ovary_peak_2076	27	.	4.45871	6.70195	2.79528	86	Distal Intergenic	11	83325238	83335677	10440	2	629303	uc007kph.1	14428	ENSMUSG00000018925	Heatr9	HEAT repeat containing 9
chr11	83829273	83829481	209	Ovary_peak_2085	27	.	4.45871	6.70195	2.79528	15	Intron	11	83832703	83855581	22879	1	217030	uc007kqb.1	-3222	ENSMUSG00000034940	Synrg	synergin, gamma
chr11	85153317	85153513	197	Ovary_peak_2093	27	.	4.45871	6.70195	2.79528	42	Intron	11	85166666	85324493	157828	1	192197	uc007krn.2	-13153	ENSMUSG00000059439	Bcas3	breast carcinoma amplified sequence 3
chr11	85375813	85376021	209	Ovary_peak_2096	27	.	4.45871	6.70195	2.79528	107	Intron	11	85454206	85639560	185355	1	192197	uc007kru.2	-78185	ENSMUSG00000059439	Bcas3	breast carcinoma amplified sequence 3
chr11	89066525	89066929	405	Ovary_peak_2112	27	.	4.45871	6.70195	2.79528	356	Distal Intergenic	11	89161952	89163873	1922	2	18121	uc007kwh.2	96944	ENSMUSG00000048616	Nog	noggin
chr11	90793085	90793282	198	Ovary_peak_2123	27	.	4.45871	6.70195	2.79528	96	Distal Intergenic	11	90507005	90548915	41911	2	71943	uc011ycr.1	-244170	ENSMUSG00000020541	Tom1l1	target of myb1-like 1 (chicken)
chr11	95156498	95156710	213	Ovary_peak_2145	27	.	4.45871	6.70195	2.79528	7	Intron	11	95133167	95171560	38394	2	217127	uc007lad.2	14850	ENSMUSG00000038909	Kat7	K(lysine) acetyltransferase 7
chr11	95994891	95995231	341	Ovary_peak_2153	27	.	4.45871	6.70195	2.79528	177	Promoter	11	95995100	96026766	31667	1	237930	uc011ydd.1	0	ENSMUSG00000038756	Ttll6	tubulin tyrosine ligase-like family, member 6
chr11	96441212	96441408	197	Ovary_peak_2156	27	.	4.45871	6.70195	2.79528	118	Intron	11	96345096	96355023	9928	1	78473	uc007lch.1	96116	ENSMUSG00000057058	Skap1	src family associated phosphoprotein 1
chr11	99430773	99430974	202	Ovary_peak_2175	27	.	4.45871	6.70195	2.79528	150	Distal Intergenic	11	99427341	99427944	604	2	69473	uc007ljb.1	-2829	ENSMUSG00000047564	Krtap3-1	keratin associated protein 3-1
chr11	100471808	100472007	200	Ovary_peak_2181	27	.	4.45871	6.70195	2.79528	49	Intron	11	100444150	100481482	37333	2	56354	uc007lls.1	9475	ENSMUSG00000014195	Dnajc7	DnaJ heat shock protein family (Hsp40) member C7
chr11	100811940	100812162	223	Ovary_peak_2185	27	.	4.45871	6.70195	2.79528	96	Distal Intergenic	11	100748124	100800825	52702	2	20848	uc007lmq.1	-11115	ENSMUSG00000004040	Stat3	signal transducer and activator of transcription 3
chr11	103400977	103401183	207	Ovary_peak_2205	27	.	4.45871	6.70195	2.79528	79	Intron	11	103395891	103476053	80163	2	380730	uc007lvk.1	74870	ENSMUSG00000034239	Gm884	predicted gene 884
chr11	104424365	104424596	232	Ovary_peak_2214	27	.	4.45871	6.70195	2.79528	195	Intron	11	104411977	104448533	36557	1	17896	uc007lwt.1	12388	ENSMUSG00000061086	Myl4	myosin, light polypeptide 4
chr11	106685956	106686155	200	Ovary_peak_2234	27	.	4.45871	6.70195	2.79528	192	Exon	11	106650566	106680175	29610	1	320162	uc011ygp.1	35390	ENSMUSG00000018372	Cep95	centrosomal protein 95
chr11	107545824	107546027	204	Ovary_peak_2239	27	.	4.45871	6.70195	2.79528	69	Intron	11	107531349	107548257	16909	1	78455	uc007max.1	14475	ENSMUSG00000020721	Helz	helicase with zinc finger domain
chr11	120961121	120961341	221	Ovary_peak_2314	27	.	4.45871	6.70195	2.79528	166	Distal Intergenic	11	120977529	120979991	2463	2	70956	uc007mvh.2	18650	ENSMUSG00000039337	Tex19.2	testis expressed gene 19.2
chr11	121192747	121192953	207	Ovary_peak_2315	27	.	4.45871	6.70195	2.79528	100	Intron	11	121188517	121215761	27245	2	66840	uc007mvt.2	22808	ENSMUSG00000025173	Wdr45b	WD repeat domain 45B
chr12	3414454	3414660	207	Ovary_peak_2322	27	.	4.45871	6.70195	2.79528	37	Intron	12	3403883	3426747	22865	2	100043040	uc007mwo.2	12087	ENSMUSG00000071456	1110002L01Rik	RIKEN cDNA 1110002L01 gene
chr12	5477775	5477986	212	Ovary_peak_2338	27	.	4.45871	6.70195	2.79528	24	Distal Intergenic	12	5383308	5422938	39631	1	72669	uc011yka.1	94467	ENSMUSG00000037735	2810032G03Rik	RIKEN cDNA 2810032G03 gene
chr12	6584234	6584439	206	Ovary_peak_2344	27	.	4.45871	6.70195	2.79528	164	Distal Intergenic	12	5383308	5422938	39631	1	72669	uc011yka.1	1200926	ENSMUSG00000037735	2810032G03Rik	RIKEN cDNA 2810032G03 gene
chr12	9113455	9113653	199	Ovary_peak_2352	27	.	4.45871	6.70195	2.79528	27	Distal Intergenic	12	9036803	9043203	6401	1	75516	uc007nam.1	76652	ENSMUSG00000066637	Ttc32	tetratricopeptide repeat domain 32
chr12	15557695	15557912	218	Ovary_peak_2390	27	.	4.45871	6.70195	2.79528	117	Distal Intergenic	12	15798533	15823591	25059	2	217410	uc007nbq.1	265679	ENSMUSG00000020601	Trib2	tribbles pseudokinase 2
chr12	15584789	15584992	204	Ovary_peak_2391	27	.	4.45871	6.70195	2.79528	181	Distal Intergenic	12	15798533	15823591	25059	2	217410	uc007nbq.1	238599	ENSMUSG00000020601	Trib2	tribbles pseudokinase 2
chr12	18103214	18103412	199	Ovary_peak_2407	27	.	4.45871	6.70195	2.79528	86	Distal Intergenic	12	18186049	18186166	118	1	100316692	uc011ykp.1	-82637	NA	NA	NA
chr12	22831481	22831680	200	Ovary_peak_2417	27	.	4.45871	6.70195	2.79528	115	Intron	12	22990697	23042588	51892	1	69732	uc007ned.2	-159017	ENSMUSG00000073164	2410018L13Rik	RIKEN cDNA 2410018L13 gene
chr12	25167371	25167569	199	Ovary_peak_2419	27	.	4.45871	6.70195	2.79528	8	Distal Intergenic	12	25183446	25194611	11166	1	21340	uc007nei.2	-15877	ENSMUSG00000059669	Taf1b	TATA-box binding protein associated factor, RNA polymerase I, B
chr12	25554255	25554460	206	Ovary_peak_2422	27	.	4.45871	6.70195	2.79528	120	Intron	12	25516464	25645164	128701	1	67216	uc007nex.1	37791	ENSMUSG00000020646	Mboat2	membrane bound O-acyltransferase domain containing 2
chr12	26431163	26431360	198	Ovary_peak_2429	27	.	4.45871	6.70195	2.79528	92	Distal Intergenic	12	25778664	25780957	2294	2	15902	uc007nfe.2	-650206	ENSMUSG00000020644	Id2	inhibitor of DNA binding 2
chr12	35611117	35611342	226	Ovary_peak_2475	27	.	4.45871	6.70195	2.79528	54	Distal Intergenic	12	34780742	35601767	821026	2	79221	uc007niz.1	-9350	ENSMUSG00000004698	Hdac9	histone deacetylase 9
chr12	37354246	37354453	208	Ovary_peak_2483	27	.	4.45871	6.70195	2.79528	75	Intron	12	37108734	37416031	307298	1	75847	uc007nke.2	245512	ENSMUSG00000043153	Crppa	CDP-L-ribitol pyrophosphorylase A
chr12	39462010	39462211	202	Ovary_peak_2490	27	.	4.45871	6.70195	2.79528	1	Distal Intergenic	12	39506845	39594802	87958	1	14009	uc007nkp.2	-44634	ENSMUSG00000004151	Etv1	ets variant 1
chr12	42789222	42789435	214	Ovary_peak_2500	27	.	4.45871	6.70195	2.79528	83	Intron	12	42178255	42212338	34084	2	16981	uc007nln.1	-576884	ENSMUSG00000036295	Lrrn3	leucine rich repeat protein 3, neuronal
chr12	45025236	45025446	211	Ovary_peak_2505	27	.	4.45871	6.70195	2.79528	86	Distal Intergenic	12	45306884	45311055	4172	2	27362	uc007nlo.1	285609	ENSMUSG00000014905	Dnajb9	DnaJ heat shock protein family (Hsp40) member B9
chr12	58268634	58268840	207	Ovary_peak_2558	27	.	4.45871	6.70195	2.79528	198	Intron	12	57813621	58261630	448010	2	217593	uc011ymc.1	-7004	ENSMUSG00000035472	Slc25a21	solute carrier family 25 (mitochondrial oxodicarboxylate carrier), member 21
chr12	58879981	58880180	200	Ovary_peak_2560	27	.	4.45871	6.70195	2.79528	122	Distal Intergenic	12	58665102	58723096	57995	1	70846	uc007npt.1	214879	ENSMUSG00000046782	Ttc6	tetratricopeptide repeat domain 6
chr12	59133195	59133401	207	Ovary_peak_2566	27	.	4.45871	6.70195	2.79528	172	Distal Intergenic	12	59312791	59317023	4233	1	20605	uc007npu.1	-179390	ENSMUSG00000035431	Sstr1	somatostatin receptor 1
chr12	60349872	60350078	207	Ovary_peak_2569	27	.	4.45871	6.70195	2.79528	177	Distal Intergenic	12	60301642	60320470	18829	2	70611	uc007nqk.2	-29402	ENSMUSG00000035329	Fbxo33	F-box protein 33
chr12	67849082	67849284	203	Ovary_peak_2596	27	.	4.45871	6.70195	2.79528	125	Intron	12	67384366	67385388	1023	2	238217	uc011ymh.1	-463694	ENSMUSG00000060499	Rpl10l	ribosomal protein L10-like
chr12	69391426	69391622	197	Ovary_peak_2600	27	.	4.45871	6.70195	2.79528	158	Distal Intergenic	12	68757729	68770258	12530	2	100316870	uc011ymj.1	-621168	NA	Gm17821	DDB1 and CUL4 associated factor 5 pseudogene
chr12	71209542	71209745	204	Ovary_peak_2618	27	.	4.45871	6.70195	2.79528	16	Intron	12	71119727	71212912	93186	2	18080	uc007ntg.1	3167	ENSMUSG00000021068	Nin	ninein
chr12	72623025	72623231	207	Ovary_peak_2627	27	.	4.45871	6.70195	2.79528	96	Distal Intergenic	12	72410871	72421094	10224	1	59036	uc007nuq.2	212154	ENSMUSG00000044548	Dact1	dishevelled-binding antagonist of beta-catenin 1
chr12	75812340	75812727	388	Ovary_peak_2640	27	.	4.45871	6.70195	2.79528	291	Distal Intergenic	12	75398461	75401455	2995	1	386753	uc007nwy.1	413879	ENSMUSG00000029878	Dbpht2	DNA binding protein with his-thr domain
chr12	81918085	81918292	208	Ovary_peak_2675	27	.	4.45871	6.70195	2.79528	57	Intron	12	81891546	81981820	90275	1	217684	uc007obj.1	26539	ENSMUSG00000021133	Susd6	sushi domain containing 6
chr12	82307116	82307349	234	Ovary_peak_2678	27	.	4.45871	6.70195	2.79528	114	Intron	12	82267138	82267221	84	1	100526532	uc011yok.1	39978	ENSMUSG00000092673	Mir3067	microRNA 3067
chr12	84837048	84837258	211	Ovary_peak_2690	27	.	4.45871	6.70195	2.79528	67	Distal Intergenic	12	84370185	84828658	458474	2	70127	uc007ode.1	-8390	ENSMUSG00000021221	Dpf3	D4, zinc and double PHD fingers, family 3
chr12	85067989	85068232	244	Ovary_peak_2693	27	.	4.45871	6.70195	2.79528	39	Intron	12	85104591	85133332	28742	1	170721	uc007odr.2	-36359	ENSMUSG00000021223	Papln	papilin, proteoglycan-like sulfated glycoprotein
chr12	86075528	86075754	227	Ovary_peak_2701	27	.	4.45871	6.70195	2.79528	153	Distal Intergenic	12	86018228	86039757	21530	2	627191	uc007ofs.1	-35771	ENSMUSG00000071234	Syndig1l	synapse differentiation inducing 1 like
chr12	86116481	86116680	200	Ovary_peak_2702	27	.	4.45871	6.70195	2.79528	81	Promoter	12	86114220	86116039	1820	1	74316	uc007ofu.2	2261	ENSMUSG00000021241	Isca2	iron-sulfur cluster assembly 2
chr12	90149279	90149809	531	Ovary_peak_2742	27	.	4.45871	6.70195	2.79528	387	Intron	12	90191834	91573373	1381540	1	18191	uc007okc.2	-42025	ENSMUSG00000066392	Nrxn3	neurexin III
chr12	90895498	90895714	217	Ovary_peak_2746	27	.	4.45871	6.70195	2.79528	90	Intron	12	90819666	90822884	3219	1	18191	uc007okd.1	75832	ENSMUSG00000066392	Nrxn3	neurexin III
chr12	92057192	92057404	213	Ovary_peak_2753	27	.	4.45871	6.70195	2.79528	120	Intron	12	91962992	91976878	13887	2	13371	uc007okf.1	-80314	ENSMUSG00000007682	Dio2	deiodinase, iodothyronine, type II
chr12	92884037	92884254	218	Ovary_peak_2757	27	.	4.45871	6.70195	2.79528	160	Intron	12	92921018	92924553	3536	2	108800	uc007oku.1	40299	ENSMUSG00000020961	Ston2	stonin 2
chr12	97524687	97524898	212	Ovary_peak_2769	27	.	4.45871	6.70195	2.79528	196	Distal Intergenic	12	97284829	97285432	604	2	69423	uc007old.1	-239255	NA	1700019M22Rik	NFX-like protein
chr12	97972212	97972409	198	Ovary_peak_2771	27	.	4.45871	6.70195	2.79528	13	Distal Intergenic	12	97284829	97285432	604	2	69423	uc007old.1	-686780	NA	1700019M22Rik	NFX-like protein
chr12	99076411	99076620	210	Ovary_peak_2775	27	.	4.45871	6.70195	2.79528	136	Distal Intergenic	12	99440510	99497547	57038	2	14420	uc007olf.1	420927	ENSMUSG00000021003	Galc	galactosylceramidase
chr12	99390218	99390434	217	Ovary_peak_2777	27	.	4.45871	6.70195	2.79528	114	Distal Intergenic	12	99440510	99497547	57038	2	14420	uc007olf.1	107113	ENSMUSG00000021003	Galc	galactosylceramidase
chr12	99808642	99808844	203	Ovary_peak_2779	27	.	4.45871	6.70195	2.79528	196	Intron	12	99672204	99812922	140719	2	72258	uc007oqg.1	4078	ENSMUSG00000033854	Kcnk10	potassium channel, subfamily K, member 10
chr12	100678482	100678681	200	Ovary_peak_2782	27	.	4.45871	6.70195	2.79528	81	Intron	12	100433304	100688284	254981	2	71375	uc007ort.1	9603	ENSMUSG00000033713	Foxn3	forkhead box N3
chr12	111339566	111339771	206	Ovary_peak_2845	27	.	4.45871	6.70195	2.79528	117	Intron	12	111513595	111516278	2684	2	353504	uc007pbh.1	176507	ENSMUSG00000113581	Dio3os	deiodinase, iodothyronine type III, opposite strand
chr12	118963859	118964088	230	Ovary_peak_2878	27	.	4.45871	6.70195	2.79528	119	Intron	12	119082334	119117179	34846	1	217946	uc007pid.1	-118246	ENSMUSG00000021175	Cdca7l	cell division cycle associated 7 like
chr12	119416760	119416957	198	Ovary_peak_2886	27	.	4.45871	6.70195	2.79528	81	Intron	12	119116455	119437516	321062	2	13411	uc007pie.1	20559	ENSMUSG00000018581	Dnah11	dynein, axonemal, heavy chain 11
chr12	119840601	119840812	212	Ovary_peak_2889	27	.	4.45871	6.70195	2.79528	159	Distal Intergenic	12	120084802	120091051	6250	1	320145	uc007pih.2	-243990	ENSMUSG00000048562	Sp8	trans-acting transcription factor 8
chr12	120482369	120482576	208	Ovary_peak_2892	27	.	4.45871	6.70195	2.79528	102	Distal Intergenic	12	120439936	120476749	36814	2	320910	uc007pim.1	-5620	ENSMUSG00000025321	Itgb8	integrin beta 8
chr13	3035263	3035479	217	Ovary_peak_2900	27	.	4.45871	6.70195	2.79528	169	Distal Intergenic	13	3148721	3188924	40204	1	73266	uc007pio.1	-113242	ENSMUSG00000091304	Speer6-ps1	spermatogenesis associated glutamate (E)-rich protein 6, pseudogene 1
chr13	3823727	3823925	199	Ovary_peak_2907	27	.	4.45871	6.70195	2.79528	102	Distal Intergenic	13	3837003	3837917	915	1	80796	uc007pjb.1	-13078	ENSMUSG00000033765	Calm4	calmodulin 4
chr13	6825896	6826098	203	Ovary_peak_2920	27	.	4.45871	6.70195	2.79528	92	Distal Intergenic	13	6618307	6647970	29664	2	56421	uc007pkd.1	-177926	ENSMUSG00000021196	Pfkp	phosphofructokinase, platelet
chr13	6993050	6993269	220	Ovary_peak_2921	27	.	4.45871	6.70195	2.79528	174	Distal Intergenic	13	6618307	6647970	29664	2	56421	uc007pkd.1	-345080	ENSMUSG00000021196	Pfkp	phosphofructokinase, platelet
chr13	7088293	7088490	198	Ovary_peak_2922	27	.	4.45871	6.70195	2.79528	86	Distal Intergenic	13	6618307	6647970	29664	2	56421	uc007pkd.1	-440323	ENSMUSG00000021196	Pfkp	phosphofructokinase, platelet
chr13	9067025	9067230	206	Ovary_peak_2928	27	.	4.45871	6.70195	2.79528	122	Distal Intergenic	13	9093151	9172336	79186	1	217980	uc007pkr.1	-25921	ENSMUSG00000033499	Larp4b	La ribonucleoprotein domain family, member 4B
chr13	10329975	10330192	218	Ovary_peak_2934	27	.	4.45871	6.70195	2.79528	167	Intron	13	9875859	10360049	484191	2	12671	uc007plb.1	29857	ENSMUSG00000046159	Chrm3	cholinergic receptor, muscarinic 3, cardiac
chr13	11502719	11502934	216	Ovary_peak_2939	27	.	4.45871	6.70195	2.79528	76	Distal Intergenic	13	11614319	11617949	3631	1	664793	uc007plc.1	-111385	ENSMUSG00000113593	Zp4-ps	zona pellucida glycoprotein 4, pseudogene
chr13	11590935	11591140	206	Ovary_peak_2940	27	.	4.45871	6.70195	2.79528	164	Distal Intergenic	13	11614319	11617949	3631	1	664793	uc007plc.1	-23179	ENSMUSG00000113593	Zp4-ps	zona pellucida glycoprotein 4, pseudogene
chr13	12565775	12565983	209	Ovary_peak_2948	27	.	4.45871	6.70195	2.79528	82	Distal Intergenic	13	12531682	12557209	25528	2	56048	uc007plo.2	-8566	ENSMUSG00000057554	Lgals8	lectin, galactose binding, soluble 8
chr13	13962017	13962253	237	Ovary_peak_2955	27	.	4.45871	6.70195	2.79528	128	Distal Intergenic	13	14046941	14069556	22616	1	97884	uc007pmm.1	-84688	ENSMUSG00000039242	B3galnt2	UDP-GalNAc:betaGlcNAc beta 1,3-galactosaminyltransferase, polypeptide 2
chr13	14801521	14801726	206	Ovary_peak_2957	27	.	4.45871	6.70195	2.79528	137	Distal Intergenic	13	14722525	14730469	7945	1	105351	uc007pnn.2	78996	ENSMUSG00000039182	AW209491	expressed sequence AW209491
chr13	15892557	15892762	206	Ovary_peak_2961	27	.	4.45871	6.70195	2.79528	41	Distal Intergenic	13	16106284	16119044	12761	1	16323	uc007pnw.1	-213522	ENSMUSG00000041324	Inhba	inhibin beta-A
chr13	16212640	16212859	220	Ovary_peak_2965	27	.	4.45871	6.70195	2.79528	122	Distal Intergenic	13	16106284	16119044	12761	1	16323	uc007pnw.1	106356	ENSMUSG00000041324	Inhba	inhibin beta-A
chr13	19672439	19672668	230	Ovary_peak_2982	27	.	4.45871	6.70195	2.79528	117	Distal Intergenic	13	19683577	19711699	28123	2	105298	uc007ppe.2	39031	ENSMUSG00000002808	Epdr1	ependymin related protein 1 (zebrafish)
chr13	20106058	20106268	211	Ovary_peak_2984	27	.	4.45871	6.70195	2.79528	84	Distal Intergenic	13	20182465	20354962	172498	1	140580	uc007ppm.1	-76197	ENSMUSG00000041112	Elmo1	engulfment and cell motility 1
chr13	20346054	20346250	197	Ovary_peak_2985	27	.	4.45871	6.70195	2.79528	123	Intron	13	20277223	20698394	421172	1	140580	uc007ppp.1	68831	ENSMUSG00000041112	Elmo1	engulfment and cell motility 1
chr13	21494507	21494714	208	Ovary_peak_2992	27	.	4.45871	6.70195	2.79528	71	Promoter	13	21478873	21494624	15752	2	72739	uc007pqg.2	0	ENSMUSG00000021327	Zkscan3	zinc finger with KRAB and SCAN domains 3
chr13	24173369	24173566	198	Ovary_peak_3002	27	.	4.45871	6.70195	2.79528	89	Intron	13	24155415	24191532	36118	2	68732	uc007pvo.1	17966	ENSMUSG00000021338	Carmil1	capping protein regulator and myosin 1 linker 1
chr13	25116195	25116400	206	Ovary_peak_3011	27	.	4.45871	6.70195	2.79528	109	Distal Intergenic	13	25084352	25112248	27897	2	380836	uc007pwu.1	-3947	ENSMUSG00000021339	Mrs2	MRS2 magnesium transporter
chr13	25726345	25726545	201	Ovary_peak_3015	27	.	4.45871	6.70195	2.79528	103	Distal Intergenic	13	25343908	25361865	17958	2	22360	uc007pwx.2	-364480	ENSMUSG00000048978	Nrsn1	neurensin 1
chr13	26967926	26968140	215	Ovary_peak_3020	27	.	4.45871	6.70195	2.79528	148	Distal Intergenic	13	26860041	26862034	1994	2	15192	uc007pxa.2	-105892	ENSMUSG00000045835	Hdgfl1	HDGF like 1
chr13	35356208	35356413	206	Ovary_peak_3051	27	.	4.45871	6.70195	2.79528	114	Distal Intergenic	13	35069617	35086013	16397	2	23986	uc007qbz.2	-270195	ENSMUSG00000021417	Eci2	enoyl-Coenzyme A delta isomerase 2
chr13	35666285	35666509	225	Ovary_peak_3056	27	.	4.45871	6.70195	2.79528	104	Distal Intergenic	13	35751731	35965933	214203	1	12593	uc007qce.2	-85222	ENSMUSG00000059288	Cdyl	chromodomain protein, Y chromosome-like
chr13	36001138	36001366	229	Ovary_peak_3059	27	.	4.45871	6.70195	2.79528	61	Distal Intergenic	13	35986973	35998216	11244	2	208366	uc011yyj.1	-2922	ENSMUSG00000021418	Rpp40	ribonuclease P 40 subunit
chr13	36907020	36907221	202	Ovary_peak_3066	27	.	4.45871	6.70195	2.79528	68	Distal Intergenic	13	36817495	36826323	8829	2	68404	uc007qcm.1	-80697	ENSMUSG00000039114	Nrn1	neuritin 1
chr13	37425435	37425645	211	Ovary_peak_3071	27	.	4.45871	6.70195	2.79528	39	Distal Intergenic	13	37437214	37510905	73692	1	17084	uc007qcr.2	-11569	ENSMUSG00000021423	Ly86	lymphocyte antigen 86
chr13	38808022	38808223	202	Ovary_peak_3081	27	.	4.45871	6.70195	2.79528	92	Distal Intergenic	13	38747681	38750897	3217	2	66143	uc007qdx.1	-57125	ENSMUSG00000001707	Eef1e1	eukaryotic translation elongation factor 1 epsilon 1
chr13	41407182	41407400	219	Ovary_peak_3098	27	.	4.45871	6.70195	2.79528	46	Exon	13	41405285	41454370	49086	2	18003	uc007qfd.2	46970	ENSMUSG00000021365	Nedd9	neural precursor cell expressed, developmentally down-regulated gene 9
chr13	44448604	44448804	201	Ovary_peak_3113	27	.	4.45871	6.70195	2.79528	129	Distal Intergenic	13	44826207	45016346	190140	1	16468	uc007qgr.1	-377403	ENSMUSG00000038518	Jarid2	jumonji, AT rich interactive domain 2
chr13	46693285	46693496	212	Ovary_peak_3129	27	.	4.45871	6.70195	2.79528	96	Intron	13	46704936	46745650	40715	1	67252	uc007qhh.2	-11440	ENSMUSG00000021373	Cap2	CAP, adenylate cyclase-associated protein, 2 (yeast)
chr13	49658254	49658452	199	Ovary_peak_3145	27	.	4.45871	6.70195	2.79528	122	Intron	13	49639812	49662931	23120	1	66695	uc007qjn.2	18442	ENSMUSG00000021388	Aspn	asporin
chr13	51349249	51349467	219	Ovary_peak_3155	27	.	4.45871	6.70195	2.79528	81	Distal Intergenic	13	51266394	51270556	4163	1	75124	uc007qme.1	82855	ENSMUSG00000021396	Nxnl2	nucleoredoxin-like 2
chr13	60872570	60872771	202	Ovary_peak_3216	27	.	4.45871	6.70195	2.79528	86	Distal Intergenic	13	60883248	60887725	4478	2	218275	uc007qvp.2	14954	ENSMUSG00000042243	BC051665	cDNA sequence BC051665
chr13	62996028	62996247	220	Ovary_peak_3218	27	.	4.45871	6.70195	2.79528	70	Distal Intergenic	13	62966113	62989596	23484	2	14121	uc007qxg.1	-6432	ENSMUSG00000069805	Fbp1	fructose bisphosphatase 1
chr13	66568804	66569001	198	Ovary_peak_3234	27	.	4.45871	6.70195	2.79528	125	Intron	13	66214389	66223772	9384	1	628709	uc011zbc.1	354415	ENSMUSG00000095909	Gm10324	predicted gene 10324
chr13	68556946	68557147	202	Ovary_peak_3240	27	.	4.45871	6.70195	2.79528	117	Distal Intergenic	13	68699657	68720998	21342	2	210009	uc007rby.1	163851	ENSMUSG00000034617	Mtrr	5-methyltetrahydrofolate-homocysteine methyltransferase reductase
chr13	68624964	68625168	205	Ovary_peak_3241	27	.	4.45871	6.70195	2.79528	169	Distal Intergenic	13	68699657	68720998	21342	2	210009	uc007rby.1	95830	ENSMUSG00000034617	Mtrr	5-methyltetrahydrofolate-homocysteine methyltransferase reductase
chr13	71003731	71003936	206	Ovary_peak_3258	27	.	4.45871	6.70195	2.79528	6	Distal Intergenic	13	70866686	70980688	114003	2	271127	uc011zbm.1	-23043	ENSMUSG00000049538	Adamts16	a disintegrin-like and metallopeptidase (reprolysin type) with thrombospondin type 1 motif, 16
chr13	72945852	72946065	214	Ovary_peak_3273	27	.	4.45871	6.70195	2.79528	87	Distal Intergenic	13	72766426	72771642	5217	1	16372	uc007rde.1	179426	ENSMUSG00000001504	Irx2	Iroquois homeobox 2
chr13	74357063	74357272	210	Ovary_peak_3284	27	.	4.45871	6.70195	2.79528	78	3' UTR	13	74307253	74346148	38896	2	211446	uc007reu.1	-10915	ENSMUSG00000034152	Exoc3	exocyst complex component 3
chr13	77497864	77498077	214	Ovary_peak_3300	27	.	4.45871	6.70195	2.79528	4	Intron	13	77274797	77752940	478144	1	72371	uc007rgx.2	223067	ENSMUSG00000071252	2210408I21Rik	RIKEN cDNA 2210408I21 gene
chr13	77860235	77860434	200	Ovary_peak_3303	27	.	4.45871	6.70195	2.79528	57	Intron	13	77847951	78305501	457551	1	68675	uc011zcc.1	12284	ENSMUSG00000064138	Fam172a	family with sequence similarity 172, member A
chr13	82251441	82251646	206	Ovary_peak_3321	27	.	4.45871	6.70195	2.79528	123	Distal Intergenic	13	81922291	81936156	13866	1	12626	uc007rid.1	329150	ENSMUSG00000021537	Cetn3	centrin 3
chr13	86639797	86640011	215	Ovary_peak_3337	27	.	4.45871	6.70195	2.79528	92	Distal Intergenic	13	86184403	86186400	1998	2	12867	uc007riy.1	-453397	ENSMUSG00000017778	Cox7c	cytochrome c oxidase subunit 7C
chr13	90149426	90149638	213	Ovary_peak_3344	27	.	4.45871	6.70195	2.79528	144	Intron	13	89988519	90229213	240695	2	108138	uc007rjn.2	79575	ENSMUSG00000021615	Xrcc4	X-ray repair complementing defective repair in Chinese hamster cells 4
chr13	90232840	90233037	198	Ovary_peak_3345	27	.	4.45871	6.70195	2.79528	89	Intron	13	90229272	90254526	25255	1	66074	uc007rjo.2	3568	ENSMUSG00000012422	Tmem167	transmembrane protein 167
chr13	90725328	90725531	204	Ovary_peak_3349	27	.	4.45871	6.70195	2.79528	39	Distal Intergenic	13	91023054	91044960	21907	2	435376	uc011zcl.1	319429	ENSMUSG00000078958	Atp6ap1l	ATPase, H+ transporting, lysosomal accessory protein 1-like
chr13	93173573	93173797	225	Ovary_peak_3355	27	.	4.45871	6.70195	2.79528	130	Distal Intergenic	13	93195924	93211613	15690	1	218440	uc007rkn.2	-22127	ENSMUSG00000045034	Ankrd34b	ankyrin repeat domain 34B
chr13	95037226	95037429	204	Ovary_peak_3366	27	.	4.45871	6.70195	2.79528	118	Intron	13	94971388	95055236	83849	2	107767	uc007rls.1	17807	ENSMUSG00000021687	Scamp1	secretory carrier membrane protein 1
chr13	95667215	95667431	217	Ovary_peak_3372	27	.	4.45871	6.70195	2.79528	95	Distal Intergenic	13	95645582	95653636	8055	1	18420	uc007rly.1	21633	ENSMUSG00000021685	Otp	orthopedia homeobox
chr13	98779046	98779290	245	Ovary_peak_3388	27	.	4.45871	6.70195	2.79528	93	Intron	13	98712281	98786062	73782	2	110596	uc007rol.1	6772	ENSMUSG00000021662	Arhgef28	Rho guanine nucleotide exchange factor (GEF) 28
chr13	99265412	99265617	206	Ovary_peak_3393	27	.	4.45871	6.70195	2.79528	50	Distal Intergenic	13	99124200	99126660	2461	1	15229	uc009van.1	141212	ENSMUSG00000078302	Foxd1	forkhead box D1
chr13	106077936	106078152	217	Ovary_peak_3425	27	.	4.45871	6.70195	2.79528	129	Intron	13	105937574	106083094	145521	2	71816	uc007rtt.1	4942	ENSMUSG00000021720	Rnf180	ring finger protein 180
chr13	109372316	109372537	222	Ovary_peak_3441	27	.	4.45871	6.70195	2.79528	92	Distal Intergenic	13	109444299	110746177	1301879	1	238871	uc007rvg.2	-71762	ENSMUSG00000021699	Pde4d	phosphodiesterase 4D, cAMP specific
chr13	110211331	110211541	211	Ovary_peak_3446	27	.	4.45871	6.70195	2.79528	106	Intron	13	110114938	110115017	80	1	100124489	uc011zel.1	96393	ENSMUSG00000076946	Mir582	microRNA 582
chr13	112589524	112589739	216	Ovary_peak_3455	27	.	4.45871	6.70195	2.79528	120	Intron	13	112536643	112599191	62549	2	26401	uc007rwa.1	9452	ENSMUSG00000021754	Map3k1	mitogen-activated protein kinase kinase kinase 1
chr13	114444105	114444309	205	Ovary_peak_3473	27	.	4.45871	6.70195	2.79528	27	Distal Intergenic	13	114453104	114453884	781	2	56534	uc007rxi.2	9575	ENSMUSG00000051456	Hspb3	heat shock protein 3
chr13	115419015	115419218	204	Ovary_peak_3478	27	.	4.45871	6.70195	2.79528	88	Intron	13	115242498	115248938	6441	2	14313	uc007rxp.1	-170077	ENSMUSG00000021765	Fst	follistatin
chr13	117812485	117812730	246	Ovary_peak_3486	27	.	4.45871	6.70195	2.79528	213	Promoter	13	117643631	117814084	170454	2	52552	uc007ryi.1	1354	ENSMUSG00000021725	Parp8	poly (ADP-ribose) polymerase family, member 8
[truncated: 10,687 more rows]

## Sheet: Table S2
seqnames	start	end	width		score	strand	signalValue	pValue(-log10)	qValue(-log10)	peak	annotation	geneChr	geneStart	geneEnd	geneLength	geneStrand	geneId	transcriptId	distanceToTSS	ENSEMBL	SYMBOL	GENENAME
[truncated: 2,835 more rows]

[truncated: 2 more sheets: Table S3, Table S4]
